# Supplementary material for: Matrix Rigidity Regulates Cancer Cell Growth by Modulating Cellular Metabolism and Protein Synthesis
Source: PLoS One. 2012 May 18;7(5):e37231. doi: 10.1371/journal.pone.0037231 (PMC3356407; doi:10.1371/journal.pone.0037231)
Supplement: Table S1 — List of proteins in A549 cells identified by mass spectrometry. Data show the IPI (International Protein Index) number, the H/L (heavy/light) ratio, the H/L variance, and the log2 spectral area for each protein, before and after quantile normalization. Additionally, the differences in H/L ratios from cells on stiff gels and cells on soft gels following quantile normalization are listed. (XLS) [file pone.0037231.s001.xls]

## Sheet: All A549 Proteins
		Stiff Data (Pre-Normalization)				Soft Data (Pre-Normalization)				Pre-Normalized Statistics					Stiff Data (Quantile Normalized)				Soft Data (Quantile Normalized)				Quantile Normalized Statistics
IPI	Description	H/L Ratio	H/L Var %	H/L Variance	log2 Spectral Area	H/L Ratio	H/L Var %	H/L Variance	log2 Spectral Area	p-value	H/L Difference	Unbiased Estimator	t-statistic	Degrees of Freedom	H/L Ratio	H/L Var %	H/L Variance	log2 Spectral Area	H/L Ratio	H/L Var %	H/L Variance	log2 Spectral Area	p-value	H/L Difference	Unbiased Estimator	t-statistic	Degrees of Freedom
IPI:IPI00000105.4	Major vault protein	0.32842	15.5955	0.0512186	24.7988	0.487702	50.1607	0.244635	24.7664	0.154346	-0.159283	0.011943	-1.45751	33.2908	0.54086	15.5955	0.0843497	24.7988	0.344186	50.1607	0.172646	24.7664	0.0601546	0.196674	0.0103723	1.93112	42.5104
IPI:IPI00000494.6	60S ribosomal protein L5	0.88169	20.6688	0.182235	26.7455	2.69848	20.1985	0.545051	26.6489	8.1375e-14	-1.81679	0.0272667	-11.0024	41.0464	1.61949	20.6688	0.33473	26.7455	1.85663	20.1985	0.375011	26.6489	0.151955	-0.23714	0.0265877	-1.45434	51.2074
IPI:IPI00000816.1	14-3-3 protein epsilon	0.680705	12.781	0.0870008	30.6721	1.37811	21.8717	0.301416	30.2544	1.82195e-07	-0.697408	0.0127992	-6.16447	44.7106	1.14499	12.781	0.14634	30.6721	0.994296	21.8717	0.217469	30.2544	0.173653	0.150691	0.0119591	1.37796	56.456
IPI:IPI00000861.1	Isoform 1 of LIM and SH3 domain protein 1	0.507956	13.1019	0.0665518	28.3964	1.13401	57.8591	0.65613	26.8801	0.000592517	-0.626058	0.0267532	-3.8276	30.82	0.819338	13.1019	0.107349	28.3964	0.821609	57.8591	0.475376	26.8801	0.987719	-0.00227058	0.0214654	-0.0154977	36.5493
IPI:IPI00001159.11	Translational activator GCN1	0.518752	23.7593	0.123252	27.6665	1.22756	42.1936	0.517952	27.3567	4.09939e-05	-0.70881	0.0233882	-4.63481	38.1324	0.839832	23.7593	0.199538	27.6665	0.887841	42.1936	0.374612	27.3567	0.741299	-0.0480092	0.0209059	-0.33204	48.2126
IPI:IPI00001639.2	Importin subunit beta-1	0.535245	16.3738	0.0876398	26.7351	1.21608	27.9545	0.33995	25.6218	6.0414e-06	-0.680837	0.0165461	-5.29292	36.1784	0.868338	16.3738	0.14218	26.7351	0.878893	27.9545	0.245691	25.6218	0.931484	-0.0105552	0.0149072	-0.0864503	45.9759
IPI:IPI00001960.4	Chloride intracellular channel protein 4	0.343801			23.2455	0.842509			22.0201	2	-0.498708				0.565349			23.2455	0.60761			22.0201	2	-0.0422612
IPI:IPI00002214.1	Importin subunit alpha-2	0.034444			27.4203	0.387716			23.7418	2	-0.353272				0.0931017			27.4203	0.264073			23.7418	2	-0.170972
IPI:IPI00002966.2	Heat shock 70 kDa protein 4	0.629651	10.1396	0.0638442	26.5723	1.57595	33.5768	0.529152	26.4936	4.51204e-07	-0.946296	0.0223755	-6.32616	31.541	1.03126	10.1396	0.104566	26.5723	1.12103	33.5768	0.376405	26.4936	0.509083	-0.0897675	0.0181425	-0.666454	38.6181
IPI:IPI00003217.3	Proteasome subunit beta type-7	1.14821	13.5697	0.155808	25.4909	1.23156	12.8557	0.158325	24.6306	0.460316	-0.0833502	0.0125403	-0.744308	48.0324	2.28139	13.5697	0.309577	25.4909	0.890759	12.8557	0.114513	24.6306	1.97726e-13	1.39063	0.0167938	10.7309	40.6563
IPI:IPI00003362.2	HSPA5 protein	0.640133	15.1458	0.0969534	29.3286	1.17457	30.5028	0.358275	28.6247	0.000119312	-0.534433	0.0158221	-4.24875	41.3324	1.05123	15.1458	0.159217	29.3286	0.85164	30.5028	0.259774	28.6247	0.10345	0.19959	0.0145039	1.65728	52.3073
IPI:IPI00003438.2	DnaJ homolog subfamily C member 8	0.415361	2.5197	0.0104658	23.9141	0.815745			23.3785	2	-0.400385				0.662138	2.5197	0.0166839	23.9141	0.588349			23.3785	2	0.0737889
IPI:IPI00003482.1	2,4-dienoyl-CoA reductase, mitochondrial	0.797721	18.0026	0.14361	24.4391	1.98552	17.2034	0.341577	25.8358	7.12278e-11	-1.1878	0.0190974	-8.59523	42.8498	1.40032	18.0026	0.252094	24.4391	1.38943	17.2034	0.23903	25.8358	0.938268	0.0108904	0.0195671	0.0778539	47.9422
IPI:IPI00003766.4	Protein ETHE1, mitochondrial	0.556685			23.6346	1.29245			23.2037	2	-0.735768				0.91167			23.6346	0.930332			23.2037	2	-0.0186616
IPI:IPI00003815.3	Rho GDP-dissociation inhibitor 1	0.616901	12.7146	0.0784362	27.3995	1.52035	32.0595	0.487416	26.3777	5.5535e-07	-0.903446	0.021341	-6.18436	33.0865	1.0039	12.7146	0.127641	27.3995	1.08877	32.0595	0.349053	26.3777	0.52924	-0.0848702	0.0178914	-0.634502	41.4524
IPI:IPI00003818.1	Kynureninase	0.676388	5.45643	0.0369067	25.3675	1.16245	10.5391	0.122512	25.7202	3.22792e-07	-0.486063	0.00621816	-6.16399	38.485	1.13578	5.45643	0.061973	25.3675	0.841689	10.5391	0.0887067	25.7202	0.000371319	0.294089	0.00589193	3.83133	47.8089
IPI:IPI00003833.3	Mitochondrial carrier homolog 2	0.818862	3.322	0.0272026	24.6762	2.04577			23.3711	2	-1.22691				1.46807	3.322	0.0487694	24.6762	1.42694			23.3711	2	0.0411328
IPI:IPI00003856.1	V-type proton ATPase subunit E 1	0.162538	13.272	0.021572	25.3715	0.549809	13.1064	0.0720604	24.7763	2.43554e-07	-0.387271	0.00375869	-6.3168	36.6536	0.295581	13.272	0.0392293	25.3715	0.391119	13.1064	0.0512617	24.7763	0.118777	-0.0955381	0.00361518	-1.58895	46.9898
IPI:IPI00003865.1	Isoform 1 of Heat shock cognate 71 kDa protein	0.58966	21.8662	0.128936	30.6453	1.46923	11.2605	0.165443	29.933	2.02532e-12	-0.879573	0.00973447	-8.91488	57.327	0.962917	21.8662	0.210553	30.6453	1.05649	11.2605	0.118966	29.933	0.372814	-0.0935737	0.0108451	-0.898541	55.0041
IPI:IPI00003870.1	Putative ATP-dependent Clp protease proteolytic subunit, mitochondrial	1.71167			21.7699	4.2014			22.2976	2	-2.48973				2.95653			21.7699	2.95653			22.2976	2	0
IPI:IPI00003918.6	60S ribosomal protein L4	0.863418	11.5453	0.0996839	27.3261	2.14211	21.417	0.458774	26.4462	1.67014e-10	-1.27869	0.0209954	-8.82476	35.7456	1.5921	11.5453	0.183812	27.3261	1.48204	21.417	0.317408	26.4462	0.425279	0.110058	0.0187286	0.804212	47.5311
IPI:IPI00003964.4	probable ubiquitin carboxyl-terminal hydrolase FAF-X isoform 4	0.215148	49.801	0.107146	22.1402	0.815464	18.4234	0.150236	20.4827	3.25331e-06	-0.600316	0.0121742	-5.44076	38.3052	0.372384	49.801	0.185451	22.1402	0.587549	18.4234	0.108246	20.4827	0.0732003	-0.215165	0.013661	-1.8409	39.2695
IPI:IPI00004358.4	Glycogen phosphorylase, brain form	0.660684	15.0933	0.0997189	25.6347	1.35163	29.225	0.395013	25.2136	1.84894e-05	-0.690943	0.0195567	-4.94077	35.575	1.10281	15.0933	0.166449	25.6347	0.974437	29.225	0.284779	25.2136	0.340908	0.128369	0.0177878	0.962495	45.3307
IPI:IPI00004416.1	Charged multivesicular body protein 2a	0.140431	74.5232	0.104654	24.6754	0.37235			24.8644	2	-0.231919				0.264073	74.5232	0.196796	24.6754	0.253586			24.8644	2	0.0104876
IPI:IPI00004534.4	Phosphoribosylformylglycinamidine synthase	0.661975	31.4362	0.2081	24.2146	1.91731	25.0399	0.480092	23.0463	9.35676e-09	-1.25533	0.0294256	-7.31806	37.8681	1.10664	31.4362	0.347885	24.2146	1.34533	25.0399	0.336868	23.0463	0.167736	-0.23869	0.0289837	-1.40203	45.2073
IPI:IPI00004902.1	Isoform 1 of Electron transfer flavoprotein subunit beta	0.735357	31.3987	0.230892	26.5627	1.99491	21.1708	0.422338	26.6759	2.10485e-10	-1.25955	0.0245245	-8.04294	47.2909	1.25519	31.3987	0.394113	26.5627	1.39538	21.1708	0.295414	26.6759	0.387941	-0.140194	0.0259113	-0.870933	50.1485
IPI:IPI00005159.3	Actin-related protein 2	0.686292	14.4836	0.0994	25.1758	0.972561	14.1096	0.137224	24.524	0.00525192	-0.286269	0.00954374	-2.93032	46.1001	1.15951	14.4836	0.167939	25.1758	0.711499	14.1096	0.10039	24.524	8.44865e-05	0.448013	0.0107642	4.31817	45.3863
IPI:IPI00005161.3	Actin-related protein 2/3 complex subunit 2	0.701975	17.7944	0.124912	25.4718	1.59728	14.4834	0.23134	24.9785	1.97449e-09	-0.8953	0.0141655	-7.52233	44.0054	1.18365	17.7944	0.210623	25.4718	1.13742	14.4834	0.164737	24.9785	0.706228	0.046229	0.014864	0.379181	47.9472
IPI:IPI00005198.2	Interleukin enhancer-binding factor 2	0.860015			24.2398	1.98464	80.5116	1.59786	23.8309	2	-1.12463				1.589			24.2398	1.38638	80.5116	1.1162	23.8309	2	0.202623
IPI:IPI00005202.2	progesterone receptor membrane component 2	0.56679	8.48623	0.0480991	24.3047	1.30117	23.2377	0.302363	24.0034	1.09636e-06	-0.734383	0.0145757	-6.08287	30.0666	0.927021	8.48623	0.0786691	24.3047	0.937433	23.2377	0.217838	24.0034	0.925739	-0.0104119	0.0123121	-0.0938347	37.6153
IPI:IPI00005614.6	Isoform Long of Spectrin beta chain, brain 1	0.36152	32.0317	0.115801	24.8075	0.596456	38.0591	0.227006	24.0127	0.0547009	-0.234936	0.0141216	-1.97701	41.556	0.590518	32.0317	0.189153	24.8075	0.426152	38.0591	0.162189	24.0127	0.177013	0.164366	0.0143791	1.37071	46.7315
IPI:IPI00005668.4	Aldo-keto reductase family 1 member C2	0.910178	19.4473	0.177005	30.5502	1.39751	33.7027	0.470997	31.0341	0.00147701	-0.487328	0.0209707	-3.36524	49.9449	1.6999	19.4473	0.330586	30.5502	1.00839	33.7027	0.339853	31.0341	1.65905e-05	0.691516	0.021772	4.68655	59.584
IPI:IPI00006092.1	Phosphomannomutase 2	0.805482	12.1553	0.0979091	24.1397	1.56187	31.6008	0.493564	23.9259	3.49871e-05	-0.75639	0.0246848	-4.81428	31.6164	1.42058	12.1553	0.172677	24.1397	1.11244	31.6008	0.351538	23.9259	0.0433457	0.308148	0.021846	2.08484	41.0444
IPI:IPI00006211.4	Isoform 1 of Vesicle-associated membrane protein-associated protein B/C	0.553931	28.6157	0.158511	25.246	1.10144			24.7367	2	-0.547512				0.901517	28.6157	0.257975	25.246	0.798769			24.7367	2	0.102748
IPI:IPI00006482.1	Isoform Long of Sodium/potassium-transporting ATPase subunit alpha-1	0.396482	19.7291	0.0782223	24.4074	0.552767	19.2839	0.106595	21.4758	0.0913599	-0.156286	0.00816835	-1.72923	40.6349	0.636456	19.7291	0.125567	24.4074	0.393511	19.2839	0.0758844	21.4758	0.0124531	0.242944	0.0086781	2.60792	43.2693
IPI:IPI00006663.1	Aldehyde dehydrogenase, mitochondrial	0.704912	25.8552	0.182257	29.8464	1.51305	18.8961	0.285908	30.027	2.77318e-08	-0.808141	0.0156282	-6.46447	55.3071	1.18789	25.8552	0.307132	29.8464	1.08279	18.8961	0.204604	30.027	0.425013	0.105108	0.0171045	0.803675	55.5093
IPI:IPI00006907.1	Probable fructose-2,6-bisphosphatase TIGAR	0.610479	6.17748	0.0377123	23.0831	1.2491	41.6488	0.520236	22.2832	0.000467826	-0.638625	0.0249804	-4.0406	24.2517	0.994296	6.17748	0.0614225	23.0831	0.901517	41.6488	0.375471	22.2832	0.512009	0.092779	0.0195109	0.664219	27.8662
IPI:IPI00006952.3	Beta-lactamase-like protein 2	0.448186	10.9507	0.0490793	23.8559	0.978506	59.1617	0.578901	24.1285	0.00281495	-0.53032	0.0260498	-3.28576	27.0636	0.703036	10.9507	0.0769871	23.8559	0.716259	59.1617	0.423751	24.1285	0.927516	-0.0132226	0.0207895	-0.0917052	31.3386
IPI:IPI00006980.1	UPF0568 protein C14orf166	0.729178	19.484	0.142073	23.6132	1.65443	26.3437	0.435838	23.0905	1.17075e-06	-0.92525	0.0248919	-5.86449	34.9491	1.24255	19.484	0.242097	23.6132	1.1739	26.3437	0.309248	23.0905	0.657487	0.0686478	0.0236455	0.446429	43.7892
IPI:IPI00007188.5	ADP/ATP translocase 2	0.91702	22.2351	0.2039	29.4041	2.75862	32.0459	0.884024	28.1743	1.50585e-11	-1.8416	0.0383114	-9.40874	38.7043	1.70376	22.2351	0.378832	29.4041	1.89609	32.0459	0.607619	28.1743	0.30491	-0.192335	0.0344501	-1.03625	51.691
IPI:IPI00007402.3	Importin-7	0.447804	25.8959	0.115963	26.0595	1.1583	11.2962	0.130843	24.5614	3.85546e-09	-0.710494	0.00977713	-7.18546	47.9239	0.698504	25.8959	0.180884	26.0595	0.835989	11.2962	0.0944349	24.5614	0.192164	-0.137485	0.010786	-1.3238	45.6221
IPI:IPI00007676.3	Estradiol 17-beta-dehydrogenase 12	0.628537	31.2212	0.196237	25.629	1.2242	17.0405	0.208609	25.7172	1.83315e-05	-0.59566	0.0157685	-4.74355	49.3101	1.02873	31.2212	0.321181	25.629	0.8847	17.0405	0.150757	25.7172	0.29411	0.144027	0.018394	1.06195	43.5618
IPI:IPI00007682.2	V-type proton ATPase catalytic subunit A	0.737849	19.3808	0.143001	23.5579	1.83256	3.56537	0.0653375	23.5247	2.34552e-14	-1.09471	0.00884759	-11.6382	39.6169	1.25776	19.3808	0.243764	23.5579	1.29154	3.56537	0.0460483	23.5247	0.762771	-0.033781	0.0123049	-0.304532	30.7961
IPI:IPI00007702.1	Heat shock-related 70 kDa protein 2	0.534958	13.1079	0.0701215	30.5486	1.28265	19.646	0.25199	29.9259	5.62558e-09	-0.747694	0.0107159	-7.22288	43.6691	0.863761	13.1079	0.11322	30.5486	0.923269	19.646	0.181385	29.9259	0.549564	-0.0595084	0.0097674	-0.602128	54.989
IPI:IPI00007752.1	Tubulin beta-2C chain	0.768829	52.5386	0.403932	31.1231	2.09213	24.3832	0.510129	30.7216	1.83141e-10	-1.3233	0.0295834	-7.69371	58.8608	1.33853	52.5386	0.703247	31.1231	1.45462	24.3832	0.354683	30.7216	0.532454	-0.116088	0.0341407	-0.628274	54.3809
IPI:IPI00007755.3	Ras-related protein Rab-21	0.5266	5.4175	0.0285286	24.1712	0.908915	10.8821	0.0989094	23.1125	1.0567e-05	-0.382315	0.00545975	-5.1741	33.5559	0.849541	5.4175	0.0460239	24.1712	0.662138	10.8821	0.0720548	23.1125	0.0114288	0.187404	0.00502165	2.64457	42.3102
IPI:IPI00007765.5	Stress-70 protein, mitochondrial	0.686507	24.9626	0.17137	28.6563	1.55287	20.9702	0.32564	28.2176	3.18803e-08	-0.866366	0.0175205	-6.54527	49.6211	1.16179	24.9626	0.290013	28.6563	1.10789	20.9702	0.232326	28.2176	0.692283	0.0539021	0.0183538	0.397871	54.3849
IPI:IPI00007812.1	V-type proton ATPase subunit B, brain isoform	0.9651	38.8086	0.374542	22.7889	2.90416	90.2518	2.62105	22.7857	1.08541e-05	-1.93906	0.131466	-5.3479	27.8865	1.82129	38.8086	0.706816	22.7889	1.97498	90.2518	1.78245	22.7857	0.644672	-0.153694	0.109243	-0.465007	36.715
IPI:IPI00008215.1	NADP-dependent malic enzyme	0.335353	44.0294	0.147654	23.9643	1.0759	49.6972	0.534691	24.5346	8.54791e-05	-0.740545	0.0279548	-4.42918	35.7913	0.545887	44.0294	0.24035	23.9643	0.777639	49.6972	0.386465	24.5346	0.155919	-0.231752	0.0257814	-1.44335	44.5402
IPI:IPI00008530.1	60S acidic ribosomal protein P0	0.680372	27.0544	0.18407	28.9341	1.83664	51.5583	0.946942	27.4878	1.62567e-06	-1.15627	0.0408113	-5.7236	36.0095	1.14455	27.0544	0.309651	28.9341	1.2937	51.5583	0.667009	27.4878	0.429164	-0.149148	0.0349676	-0.797597	46.4387
IPI:IPI00008552.6	Glutaredoxin-3	0.510667	19.1946	0.0980206	26.2846	1.00729	13.2735	0.133702	25.1615	3.84124e-06	-0.496618	0.00904297	-5.22237	47.5809	0.823	19.1946	0.157972	26.2846	0.732504	13.2735	0.0972292	25.1615	0.367037	0.0904959	0.00987427	0.910703	47.6409
IPI:IPI00008557.6	Insulin-like growth factor 2 mRNA-binding protein 1	0.853803			23.3603	1.52218	17.7088	0.269559	22.3887	2	-0.668372				1.55979			23.3603	1.08972	17.7088	0.192977	22.3887	2	0.470064
IPI:IPI00008868.3	Microtubule-associated protein 1B	0.507609	10.9154	0.0554074	26.0114	0.911962	30.2944	0.276273	24.7013	0.00135897	-0.404353	0.0133147	-3.50425	32.4727	0.816214	10.9154	0.0890927	26.0114	0.66618	30.2944	0.201815	24.7013	0.17105	0.150034	0.0115954	1.39331	40.9235
IPI:IPI00009104.7	RuvB-like 2	0.55215	25.5286	0.140956	25.5874	1.81291	1.33815	0.0242595	24.3256	7.41722e-17	-1.26076	0.0065061	-15.6305	33.1503	0.893768	25.5286	0.228167	25.5874	1.28071	1.33815	0.0171379	24.3256	0.000477021	-0.386944	0.00962167	-3.94478	28.4389
IPI:IPI00009253.2	Alpha-soluble NSF attachment protein	0.363291	11.8892	0.0431922	25.3135	0.712334	21.8398	0.155572	25.7846	0.000313757	-0.349043	0.00773983	-3.96746	37.7106	0.594837	11.8892	0.0707211	25.3135	0.502511	21.8398	0.109747	25.7846	0.277086	0.0923264	0.00705013	1.09958	47.2484
IPI:IPI00009342.1	Ras GTPase-activating-like protein IQGAP1	0.555988	17.3799	0.0966302	26.4593	1.19256	35.118	0.418805	25.8392	6.65313e-05	-0.636575	0.0198601	-4.51709	35.5338	0.909934	17.3799	0.158146	26.4593	0.863761	35.118	0.303336	25.8392	0.730275	0.0461738	0.0177163	0.346904	45.1519
IPI:IPI00009368.4	Sideroflexin-1	0.866437	13.8432	0.119943	25.9457	2.85314	27.8878	0.795678	26.0385	4.6187e-12	-1.9867	0.0351806	-10.5921	32.4421	1.5979	13.8432	0.221201	25.9457	1.9447	27.8878	0.542334	26.0385	0.0492527	-0.346806	0.0293537	-2.02421	42.5721
IPI:IPI00009634.1	Sulfide:quinone oxidoreductase, mitochondrial	0.711574	15.27	0.108658	24.529	1.53217	56.4567	0.865011	24.815	0.000262633	-0.820594	0.0392881	-4.13997	29.7658	1.20518	15.27	0.184032	24.529	1.09582	56.4567	0.618666	24.815	0.547419	0.109357	0.0324337	0.607223	36.921
IPI:IPI00009790.1	6-phosphofructokinase type C	0.544147	13.4499	0.0731871	26.5908	2.5833	38.7075	0.99993	24.9002	1.86226e-10	-2.03915	0.0429099	-9.84398	27.1694	0.883513	13.4499	0.118832	26.5908	1.76654	38.7075	0.683782	24.9002	2.43764e-05	-0.883023	0.0319298	-4.94167	31.5321
IPI:IPI00009896.1	Epoxide hydrolase 1	0.808618	3.66522	0.0296376	25.8635	1.55213	17.7006	0.274736	27.6976	4.50773e-08	-0.743513	0.011065	-7.06825	32.7531	1.42943	3.66522	0.0523919	25.8635	1.10751	17.7006	0.196036	27.6976	0.00163985	0.321919	0.00910343	3.37399	40.5959
IPI:IPI00009904.1	Protein disulfide-isomerase A4	0.564096	9.16705	0.0517109	25.5839	1.22288	28.9943	0.354565	25.1308	1.26513e-05	-0.658784	0.01613	-5.18711	30.9172	0.924283	9.16705	0.0847295	25.5839	0.883513	28.9943	0.256169	25.1308	0.72764	0.0407698	0.0135052	0.350823	38.3813
IPI:IPI00009931.3	Haloacid dehalogenase-like hydrolase domain-containing protein 3	0.636189			21.706	2.13236			22.0449	2	-1.49617				1.04541			21.706	1.47657			22.0449	2	-0.431161
IPI:IPI00009950.1	Vesicular integral-membrane protein VIP36	0.659536	40.8566	0.269464	24.2293	0.574683	22.6383	0.130098	24.0001	0.513071	0.084853	0.0165421	0.659738	41.4477	1.09666	40.8566	0.448056	24.2293	0.412636	22.6383	0.0934135	24.0001	6.6339e-05	0.684022	0.0223845	4.57189	32.5792
IPI:IPI00010090.1	Glutamate--cysteine ligase regulatory subunit	0.454011	19.7827	0.0898159	26.0781	1.25508	16.6501	0.208972	25.6395	3.24204e-09	-0.801066	0.0115945	-7.43947	42.4206	0.716259	19.7827	0.141696	26.0781	0.904955	16.6501	0.150676	25.6395	0.08215	-0.188697	0.0113102	-1.77431	49.6032
IPI:IPI00010105.1	Eukaryotic translation initiation factor 6	0.371546	6.34892	0.0235891	26.5938	1.05594	11.583	0.12231	25.6047	1.44496e-10	-0.684392	0.00566385	-9.09388	33.4811	0.605768	6.34892	0.0384597	26.5938	0.765482	11.583	0.088666	25.6047	0.0277372	-0.159714	0.00490907	-2.27952	42.3469
IPI:IPI00010349.1	Alkyldihydroxyacetonephosphate synthase, peroxisomal	0.528883	28.191	0.149097	23.2014	1.71071	18.0518	0.308813	21.5596	8.57665e-10	-1.18183	0.0207499	-8.20437	36.3669	0.851901	28.191	0.240159	23.2014	1.21421	18.0518	0.219187	21.5596	0.0151978	-0.362314	0.0205176	-2.52942	42.724
IPI:IPI00010414.4	PDZ and LIM domain protein 1	0.352351			24.4656	0.848904	7.12495	0.060484	24.2902	2	-0.496553				0.571982			24.4656	0.611248	7.12495	0.0435511	24.2902	2	-0.0392662
IPI:IPI00010491.3	Ras-related protein Rab-27B	0.631132	8.78404	0.0554389	24.1285	0.55283	47.2849	0.261405	23.4568	0.504386	0.078302	0.0134418	0.675374	31.3765	1.03289	8.78404	0.0907293	24.1285	0.395751	47.2849	0.18713	23.4568	6.95805e-07	0.637138	0.0117379	5.88082	39.9895
IPI:IPI00010740.1	Isoform Long of Splicing factor, proline- and glutamine-rich	0.627183	17.2071	0.10792	24.581	2.28324			22.6265	2	-1.65606				1.02276	17.2071	0.175988	24.581	1.57044			22.6265	2	-0.547681
IPI:IPI00010779.4	Isoform 1 of Tropomyosin alpha-4 chain	0.435502	16.2645	0.0708324	28.8243	0.88584	29.8617	0.264527	27.5851	0.000197948	-0.450338	0.0120469	-4.103	39.4791	0.680014	16.2645	0.110601	28.8243	0.643421	29.8617	0.192137	27.5851	0.726269	0.0365933	0.0108023	0.352082	49.5705
IPI:IPI00010796.1	Protein disulfide-isomerase	0.652517	20.4002	0.133115	27.5073	1.26388	13.4553	0.170059	27.0951	4.0805e-07	-0.611364	0.0111156	-5.79872	51.6315	1.08279	20.4002	0.220891	27.5073	0.909934	13.4553	0.122435	27.0951	0.129266	0.172851	0.0125489	1.54301	48.9788
IPI:IPI00010810.1	Electron transfer flavoprotein subunit alpha, mitochondrial	0.850411	7.74128	0.0658327	27.0197	1.65557	19.8598	0.328793	28.1098	5.08798e-08	-0.805155	0.0141332	-6.77265	37.8682	1.55475	7.74128	0.120357	27.0197	1.17709	19.8598	0.233769	28.1098	0.00159555	0.377653	0.0127707	3.34184	49.2171
IPI:IPI00010896.3	Chloride intracellular channel protein 1	0.564721	5.09348	0.0287639	28.4083	0.945922	15.5214	0.146821	27.7329	2.66557e-05	-0.381202	0.00630663	-4.80017	36.6294	0.924997	5.09348	0.0471145	28.4083	0.693366	15.5214	0.10762	27.7329	0.00318023	0.231631	0.00553908	3.11228	46.2298
IPI:IPI00011062.1	Isoform 1 of Carbamoyl-phosphate synthase [ammonia], mitochondrial	0.748515	21.8109	0.163258	23.1305	1.34609	50.8853	0.684963	25.7272	0.00243333	-0.597577	0.0336822	-3.25607	36.6942	1.28071	21.8109	0.279335	23.1305	0.971447	50.8853	0.494324	25.7272	0.0871513	0.309265	0.0312905	1.74834	45.4968
IPI:IPI00011126.6	26S protease regulatory subunit 4	0.577806			26.1308	1.69659			24.9621	2	-1.11878				0.948653			26.1308	1.20284			24.9621	2	-0.254186
IPI:IPI00011229.1	Cathepsin D	0.468123	13.2715	0.062127	26.5184	0.746403	265.252	1.97985	26.6903	0.323256	-0.278279	0.0765215	-1.00598	27.3112	0.751839	13.2715	0.0997804	26.5184	0.535992	265.252	1.42173	26.6903	0.37345	0.215847	0.0570305	0.903843	29.3006
IPI:IPI00011250.3	Ubiquitin carboxyl-terminal hydrolase isozyme L3	0.703888	29.4613	0.207374	23.0213	1.11936			21.8141	2	-0.415476				1.18611	29.4613	0.349443	23.0213	0.811381			21.8141	2	0.374731
IPI:IPI00011253.3	40S ribosomal protein S3	0.890177	9.64324	0.085842	28.7136	2.4883	63.2533	1.57393	28.0119	2.92797e-07	-1.59813	0.0591776	-6.5695	29.8804	1.64539	9.64324	0.158669	28.7136	1.69833	63.2533	1.07425	28.0119	0.801966	-0.0529392	0.0438756	-0.252735	34.6559
IPI:IPI00011416.2	Delta(3,5)-Delta(2,4)-dienoyl-CoA isomerase, mitochondrial	1.03356	13.0905	0.135298	25.7146	2.23246	27.8787	0.622382	26.9572	1.92702e-08	-1.1989	0.0283493	-7.12053	37.1118	1.89609	13.0905	0.248207	25.7146	1.53704	27.8787	0.428506	26.9572	0.0292862	0.359052	0.0255482	2.24635	48.334
IPI:IPI00011603.2	26S proteasome non-ATPase regulatory subunit 3	0.650383	18.3708	0.119481	24.6267	1.79736	27.9199	0.50182	24.6721	2.17658e-08	-1.14698	0.0251912	-7.22652	34.3538	1.076	18.3708	0.19767	24.6267	1.271	27.9199	0.354861	24.6721	0.19951	-0.195002	0.0224097	-1.30263	43.7988
IPI:IPI00011913.1	Heterogeneous nuclear ribonucleoprotein A0	0.496905	6.59294	0.0327607	24.1106	1.23422			24.7574	2	-0.737317				0.80128	6.59294	0.0528279	24.1106	0.89283			24.7574	2	-0.09155
IPI:IPI00011916.1	Aminoacyl tRNA synthase complex-interacting multifunctional protein 2	0.629654	34.4592	0.216974	25.2583	1.17727	39.776	0.468271	24.4546	0.00206957	-0.547616	0.0277388	-3.288	41.2016	1.03205	34.4592	0.355635	25.2583	0.853202	39.776	0.33937	24.4546	0.290178	0.178844	0.0279575	1.06961	47.7084
IPI:IPI00011937.1	Peroxiredoxin-4	0.663266	16.3324	0.108327	26.5995	1.21204	16.2844	0.197373	25.8963	6.8799e-06	-0.548773	0.0116942	-5.07466	45.8729	1.11428	16.3324	0.181988	26.5995	0.875727	16.2844	0.142607	25.8963	0.0366878	0.23855	0.0123486	2.14669	50.0518
IPI:IPI00012007.6	Adenosylhomocysteinase	0.623152	8.34734	0.0520166	26.8709	1.60398	28.0069	0.449226	26.1078	6.11898e-08	-0.980829	0.0191424	-7.08917	30.6979	1.01827	8.34734	0.0849987	26.8709	1.14106	28.0069	0.319575	26.1078	0.328882	-0.122785	0.0154039	-0.989305	37.3411
IPI:IPI00012382.3	U1 small nuclear ribonucleoprotein A	0.411264	7.95093	0.0326993	24.2337	1.72089	84.5089	1.45431	23.8652	2.2585e-05	-1.30963	0.0622878	-5.24742	23.8774	0.659208	7.95093	0.0524131	24.2337	1.22087	84.5089	1.03174	23.8652	0.0141634	-0.561661	0.045395	-2.63615	25.1483
IPI:IPI00012575.1	Pirin	0.620423	1.12003	0.00694892	25.2884	1.07208	3.83255	0.0410881	25.0361	1.09505e-11	-0.45166	0.00191594	-10.3186	31.8746	1.00977	1.12003	0.0113097	25.2884	0.774802	3.83255	0.0296946	25.0361	8.66147e-07	0.234966	0.0016333	5.81396	39.9578
IPI:IPI00012772.8	60S ribosomal protein L8	0.790621	13.4305	0.106185	27.62	2.12299	19.1684	0.406944	25.5153	2.72326e-11	-1.33237	0.0197935	-9.47032	35.8406	1.38803	13.4305	0.18642	27.62	1.47173	19.1684	0.282106	25.5153	0.533515	-0.0836982	0.0178058	-0.627242	47.3366
IPI:IPI00012795.3	Eukaryotic translation initiation factor 3 subunit I	0.47	21.1353	0.099336	24.8998	0.924527	53.8395	0.49776	24.293	0.0066018	-0.454526	0.0244793	-2.90509	32.0618	0.755153	21.1353	0.159604	24.8998	0.680014	53.8395	0.366116	24.293	0.610985	0.0751387	0.0214807	0.512671	40.2279
IPI:IPI00012837.1	Kinesin-1 heavy chain	0.552611	11.5443	0.0637949	26.2214	0.808688	12.5532	0.101516	23.8641	0.00310309	-0.256078	0.00668685	-3.13156	43.575	0.897115	11.5443	0.103565	26.2214	0.582614	12.5532	0.0731365	23.8641	0.000469977	0.314501	0.00701436	3.75515	47.8004
IPI:IPI00013068.1	Eukaryotic translation initiation factor 3 subunit E	0.469657	12.2422	0.0574963	25.252	1.10137	37.0123	0.407641	22.3944	0.000149824	-0.631711	0.0204798	-4.41424	26.7126	0.753862	12.2422	0.0922891	25.252	0.797967	37.0123	0.295345	22.3944	0.736153	-0.0441045	0.0168431	-0.339838	32.6808
IPI:IPI00013297.1	28 kDa heat- and acid-stable phosphoprotein	0.409199	10.1304	0.0414534	24.3713	0.986758	5.93582	0.0585722	22.4153	4.46306e-11	-0.577559	0.00431396	-8.79343	42.0449	0.656437	10.1304	0.0664997	24.3713	0.720389	5.93582	0.042761	22.4153	0.352741	-0.0639523	0.00463628	-0.939229	44.0021
IPI:IPI00013452.11	Bifunctional aminoacyl-tRNA synthetase	0.737854	12.5939	0.0929246	24.4229	1.84232	13.0431	0.240296	25.6363	3.96868e-12	-1.10446	0.0131781	-9.6211	41.5035	1.2593	12.5939	0.158596	24.4229	1.29844	13.0431	0.169357	25.6363	0.733898	-0.0391351	0.0130999	-0.341926	48.0458
IPI:IPI00013475.1	Tubulin beta-2A chain	0.662908	0.000448859	2.97552e-06	30.7802	1.97017	6.46782	0.127427	30.6013	6.72873e-19	-1.30726	0.0041642	-20.258	29.6027	1.10789	0.000448859	4.97287e-06	30.7802	1.37818	6.46782	0.0891383	30.6013	2.35532e-05	-0.270291	0.00291306	-5.00792	29.6046
IPI:IPI00013485.3	40S ribosomal protein S2	0.755502	10.7947	0.0815544	28.6405	1.86048	11.7462	0.218535	28.2889	5.09862e-14	-1.10497	0.0105726	-10.7463	45.0687	1.30099	10.7947	0.140439	28.6405	1.30876	11.7462	0.15373	28.2889	0.939347	-0.00777213	0.0103378	-0.0764411	54.7469
IPI:IPI00013683.2	Tubulin beta-3 chain	0.706848	0.701218	0.00495654	31.1171	2.15812	25.1521	0.542814	30.7113	5.75369e-12	-1.45127	0.017834	-10.8674	30.2468	1.1956	0.701218	0.00838376	31.1171	1.49087	25.1521	0.374987	30.7113	0.0127617	-0.295273	0.0124795	-2.64317	31.0221
IPI:IPI00013808.1	Alpha-actinin-4	0.805867	6.74211	0.0543325	26.7447	2.23337	23.94	0.534668	26.2714	1.23266e-10	-1.4275	0.0223833	-9.54147	30.2723	1.42134	6.74211	0.0958286	26.7447	1.53774	23.94	0.368134	26.2714	0.385836	-0.116394	0.0175958	-0.877453	37.4443
IPI:IPI00013860.3	3-hydroxyisobutyrate dehydrogenase, mitochondrial	0.971844	29.7231	0.288862	22.496	2.25908	41.2138	0.931053	25.1108	1.15682e-06	-1.28724	0.0499185	-5.7614	38.5204	1.83126	29.7231	0.544307	22.496	1.55475	41.2138	0.64077	25.1108	0.221268	0.27651	0.0497134	1.24015	45.5636
IPI:IPI00013890.2	Isoform 1 of 14-3-3 protein sigma	0.810589	26.4579	0.214465	30.6289	1.4853	15.2459	0.226448	30.171	5.93859e-07	-0.67471	0.0145075	-5.6017	58.6939	1.43092	26.4579	0.378591	30.6289	1.06608	15.2459	0.162535	30.171	0.0084682	0.364834	0.0177477	2.73858	51.2043
IPI:IPI00013894.1	Stress-induced-phosphoprotein 1	0.632838	15.0183	0.0950415	26.9467	1.41834	10.1153	0.14347	25.8992	9.24e-11	-0.785506	0.00906659	-8.2495	48.0191	1.03505	15.0183	0.155446	26.9467	1.02276	10.1153	0.103456	25.8992	0.901584	0.0122815	0.00976321	0.124295	49.559
IPI:IPI00014149.3	Tetratricopeptide repeat protein 35	0.609595			22.7424	2.0711	28.2967	0.586051	23.7413	2	-1.4615				0.992836			22.7424	1.44186	28.2967	0.407999	23.7413	2	-0.449025
IPI:IPI00014230.1	Complement component 1 Q subcomponent-binding protein, mitochondrial	0.842103	24.8172	0.208986	28.1774	2.67747	29.6152	0.792938	28.7084	2.26763e-12	-1.83537	0.0350372	-9.80524	41.5339	1.53774	24.8172	0.381623	28.1774	1.82129	29.6152	0.539377	28.7084	0.120692	-0.283548	0.0323317	-1.57693	53.6377
IPI:IPI00014238.2	Isoform Cytoplasmic of Lysyl-tRNA synthetase	0.462961	66.1126	0.306076	24.6049	2.07674	5.88022	0.122117	23.7174	4.92447e-15	-1.61378	0.0175885	-12.1683	40.0585	0.745207	66.1126	0.492676	24.6049	1.44485	5.88022	0.0849602	23.7174	7.34143e-05	-0.699642	0.0236057	-4.55373	31.7503
IPI:IPI00014263.1	Isoform Long of Eukaryotic translation initiation factor 4H	0.354426	20.9592	0.0742851	26.2808	0.917207	31.7955	0.291631	25.5225	3.58527e-05	-0.56278	0.014253	-4.71396	36.0177	0.576859	20.9592	0.120905	26.2808	0.671409	31.7955	0.213478	25.5225	0.410651	-0.0945506	0.0129648	-0.830388	45.5502
IPI:IPI00014439.4	Dihydropteridine reductase	0.759294	2.18357	0.0165797	23.635	1.90102	6.55071	0.12453	23.1114	1.40022e-14	-1.14173	0.00608975	-14.6306	27.7834	1.31274	2.18357	0.0286645	23.635	1.33438	6.55071	0.0874117	23.1114	0.761174	-0.0216492	0.00499499	-0.30632	35.0453
IPI:IPI00014808.1	Platelet-activating factor acetylhydrolase IB subunit gamma	0.685604	9.11784	0.0625122	26.1234	1.6891	2.97733	0.0502899	25.6679	2.85986e-20	-1.00349	0.00435221	-15.211	49.3868	1.15561	9.11784	0.105367	26.1234	1.19861	2.97733	0.0356865	25.6679	0.562563	-0.0429976	0.00542374	-0.583842	40.5247
IPI:IPI00015018.1	Inorganic pyrophosphatase	0.642088	8.60072	0.0552242	25.8883	1.39766	29.0141	0.405519	25.682	3.30729e-06	-0.755572	0.0179232	-5.64376	31.236	1.05232	8.60072	0.0905068	25.8883	1.00869	29.0141	0.292664	25.682	0.722693	0.0436222	0.0148917	0.357466	38.551
IPI:IPI00015842.1	Reticulocalbin-1	0.755564	8.94301	0.0675702	25.3055	1.51327	6.82194	0.103234	24.8619	6.10055e-12	-0.757708	0.0068225	-9.17339	45.8176	1.3026	8.94301	0.116492	25.3055	1.08405	6.82194	0.0739531	24.8619	0.0156121	0.218556	0.00757799	2.51065	46.2112
IPI:IPI00016339.4	Ras-related protein Rab-5C	0.51368	21.7676	0.111816	23.9302	0.799291	13.6002	0.108705	23.3256	0.00493038	-0.285611	0.00933293	-2.95642	45.2492	0.835989	21.7676	0.181975	23.9302	0.576859	13.6002	0.078454	23.3256	0.0177203	0.25913	0.0109678	2.47433	39.7195
IPI:IPI00016610.2	Poly(rC)-binding protein 1	0.378271	15.1911	0.0574635	28.7225	0.822005	24.451	0.200988	27.6341	4.02879e-05	-0.443735	0.00927384	-4.6078	40.3674	0.617339	15.1911	0.0937806	28.7225	0.592263	24.451	0.144814	27.6341	0.786794	0.025076	0.00850547	0.2719	51.1031
IPI:IPI00016801.1	Glutamate dehydrogenase 1, mitochondrial	0.828275	2.60848	0.0216054	24.6961	2.16454	28.8599	0.624684	25.1153	8.753e-09	-1.33627	0.0257475	-8.3277	25.8091	1.50195	2.60848	0.0391782	24.6961	1.49536	28.8599	0.431559	25.1153	0.961945	0.00659447	0.0187695	0.0481341	28.5262
IPI:IPI00016832.1	Isoform Short of Proteasome subunit alpha type-1	0.708161	11.54	0.0817218	27.2294	1.59509	9.43702	0.150529	26.4282	1.67786e-12	-0.886927	0.008697	-9.5105	46.7123	1.1988	11.54	0.138341	27.2294	1.13544	9.43702	0.107152	26.4282	0.510405	0.0633529	0.00913503	0.662844	51.1778
IPI:IPI00017283.2	Isoleucyl-tRNA synthetase, mitochondrial	0.807307	9.74355	0.0786604	23.3543	2.03114	18.845	0.382767	24.13	3.85941e-10	-1.22383	0.0192308	-8.82516	32.4801	1.42431	9.74355	0.138779	23.3543	1.41699	18.845	0.267031	24.13	0.955476	0.00732496	0.0170086	0.0561656	42.0841
IPI:IPI00017334.1	Prohibitin	0.731358	16.4878	0.120585	27.7679	2.07979	19.6694	0.409082	26.4255	9.05454e-12	-1.34843	0.0198232	-9.57726	38.7914	1.24681	16.4878	0.205572	27.7679	1.44754	19.6694	0.284723	26.4255	0.14283	-0.200725	0.0181778	-1.48878	49.9636
IPI:IPI00017375.2	Protein transport protein Sec23A	0.326721			23.9378	1.69767			23.0241	2	-1.37095				0.538789			23.9378	1.20414			23.0241	2	-0.665355
IPI:IPI00017469.1	Sepiapterin reductase	0.817911	13.2836	0.108648	25.9588	1.59321	7.61465	0.121317	26.077	7.01124e-11	-0.775294	0.00883766	-8.24703	49.9087	1.45844	13.2836	0.193732	25.9588	1.1337	7.61465	0.0863272	26.077	0.00313146	0.324737	0.0107735	3.12862	43.4944
IPI:IPI00017672.4	cDNA FLJ25678 fis, clone TST04067, highly similar to PURINE NUCLEOSIDE PHOSPHORYLASE	0.671611	16.3851	0.110044	26.0616	1.62485	22.7802	0.370145	25.6687	2.59711e-08	-0.953242	0.0186426	-6.98152	38.0218	1.12642	16.3851	0.184565	26.0616	1.15464	22.7802	0.26303	25.6687	0.831141	-0.028224	0.017329	-0.214403	47.9877
IPI:IPI00017855.1	Aconitate hydratase, mitochondrial	0.75649			22.8162	1.7148	6.39617	0.109682	24.474	2	-0.958314				1.30542			22.8162	1.21673	6.39617	0.0778241	24.474	2	0.0886858
IPI:IPI00018146.1	14-3-3 protein theta	0.619265	7.06655	0.0437607	30.6192	1.43681	10.6903	0.153598	30.1619	4.13662e-13	-0.81754	0.00652166	-10.1235	44.3853	1.00839	7.06655	0.0712581	30.6192	1.03427	10.6903	0.110567	30.1619	0.739337	-0.0258868	0.005993	-0.334392	55.8
IPI:IPI00018206.4	Aspartate aminotransferase, mitochondrial	0.897564	20.473	0.183758	26.331	2.55	9.27261	0.236451	26.8732	5.80208e-18	-1.65244	0.0157776	-13.1554	50.6482	1.67807	20.473	0.343551	26.331	1.738	9.27261	0.161158	26.8732	0.666172	-0.0599316	0.0190444	-0.434282	44.7188
IPI:IPI00018235.3	Peflin	0.72701			23.821	1.34276			22.5854	2	-0.615748				1.23343			23.821	0.969509			22.5854	2	0.263918
IPI:IPI00018352.1	Ubiquitin carboxyl-terminal hydrolase isozyme L1	0.756822	21.616	0.163595	27.5438	1.29631	32.5268	0.421649	27.5779	0.000585585	-0.539489	0.0212288	-3.70271	44.5122	1.30814	21.616	0.282767	27.5438	0.933354	32.5268	0.30359	27.5779	0.01303	0.374784	0.0212745	2.56952	53.0595
IPI:IPI00018398.4	26S protease regulatory subunit 6A	0.451467	16.9153	0.076367	24.7593	1.43049	27.4455	0.392606	23.7015	7.8435e-08	-0.979026	0.019649	-6.98432	30.9185	0.713557	16.9153	0.1207	24.7593	1.02984	27.4455	0.282645	23.7015	0.0193449	-0.316286	0.0168002	-2.44018	38.8521
IPI:IPI00018465.1	T-complex protein 1 subunit eta	0.573148	31.9701	0.183236	26.0631	1.63708	30.454	0.498555	25.3825	8.96733e-08	-1.06393	0.0266721	-6.51454	39.9783	0.93506	31.9701	0.29894	26.0631	1.16179	30.454	0.353812	25.3825	0.161268	-0.226732	0.025409	-1.42239	48.8442
IPI:IPI00018873.1	Nicotinamide phosphoribosyltransferase	0.820778	16.4335	0.134882	26.1848	0.968435	15.9239	0.154213	27.6662	0.159928	-0.147657	0.0107252	-1.42577	51.8448	1.47657	16.4335	0.242651	26.1848	0.708776	15.9239	0.112865	27.6662	3.72262e-08	0.767791	0.0133464	6.64601	44.1573
IPI:IPI00018931.6	Vacuolar protein sorting-associated protein 35	0.76562	13.4562	0.103024	25.4608	1.33933	44.3544	0.594053	24.5189	0.00180349	-0.573714	0.0282747	-3.4119	31.1941	1.3307	13.4562	0.179062	25.4608	0.964839	44.3544	0.427948	24.5189	0.0244683	0.365858	0.0244866	2.33802	40.0403
IPI:IPI00019269.3	WD repeat-containing protein 61	0.551438			24.0826	0.788575	6.05545	0.0477518	23.2656	2	-0.237137				0.89283			24.0826	0.568305	6.05545	0.0344135	23.2656	2	0.324525
IPI:IPI00019472.4	Neutral amino acid transporter B(0)	0.234255			25.1296	0.617215			24.3785	2	-0.38296				0.393511			25.1296	0.437811			24.3785	2	-0.0442997
IPI:IPI00019502.3	Isoform 1 of Myosin-9	0.706794	13.2177	0.0934222	28.4925	1.36315	34.6936	0.472926	28.0994	4.35359e-05	-0.656357	0.0201093	-4.62851	37.2916	1.19478	13.2177	0.157923	28.4925	0.980706	34.6936	0.340242	28.0994	0.11371	0.214073	0.0176511	1.61129	47.7291
IPI:IPI00019755.3	Glutathione S-transferase omega-1	0.649294	6.73935	0.0437582	27.0362	1.52833	26.5703	0.406082	26.3671	1.62298e-07	-0.879035	0.0170196	-6.73801	30.6492	1.07512	6.73935	0.072456	27.0362	1.09376	26.5703	0.290617	26.3671	0.874303	-0.0186461	0.0137019	-0.159293	37.0676
IPI:IPI00019927.2	26S proteasome non-ATPase regulatory subunit 7	0.569164	4.75167	0.0270448	25.3646	1.64474			25.7051	2	-1.07557				0.931681	4.75167	0.0442704	25.3646	1.16673			25.7051	2	-0.235054
IPI:IPI00020599.1	Calreticulin	0.701141	23.1436	0.162269	26.8779	1.77767	28.2087	0.501458	27.091	2.37598e-08	-1.07653	0.0245474	-6.87106	41.4415	1.17936	23.1436	0.272945	26.8779	1.25776	28.2087	0.354798	27.091	0.609336	-0.0784049	0.0232515	-0.514183	51.2018
IPI:IPI00020906.1	Inositol monophosphatase 1	0.76975	12.3268	0.0948851	22.9313	1.39249	99.768	1.38926	23.0617	0.0213991	-0.622737	0.0643787	-2.45433	25.0775	1.33916	12.3268	0.165075	22.9313	1.00534	99.768	1.00301	23.0617	0.14888	0.333825	0.050691	1.4827	29.1654
IPI:IPI00021263.3	14-3-3 protein zeta/delta	0.714155	8.6195	0.0615565	30.7824	1.53378	13.2823	0.20372	30.2334	2.57689e-11	-0.819624	0.00873798	-8.76818	45.2478	1.21156	8.6195	0.104431	30.7824	1.09666	13.2823	0.145661	30.2334	0.209897	0.114907	0.00821042	1.26813	57.1053
IPI:IPI00021389.1	Copper chaperone for superoxide dismutase	0.256529			22.0697	1.05404			22.9145	2	-0.797514				0.433851			22.0697	0.764029			22.9145	2	-0.330178
IPI:IPI00021435.3	26S protease regulatory subunit 7	0.512523	3.87485	0.0198595	24.7105	1.16091	30.9305	0.359076	23.803	2.50428e-05	-0.64839	0.015889	-5.14384	25.2285	0.835295	3.87485	0.0323664	24.7105	0.839832	30.9305	0.259764	23.803	0.967551	-0.00453751	0.0122229	-0.0410421	28.2143
IPI:IPI00021439.1	Actin, cytoplasmic 1	0.563931	31.8032	0.179348	31.9251	1.09379	40.9739	0.448169	30.8802	0.00048105	-0.529861	0.0201309	-3.73448	50.2192	0.924004	31.8032	0.293863	31.9251	0.790056	40.9739	0.323717	30.8802	0.343566	0.133948	0.0196878	0.954637	60.398
IPI:IPI00021700.3	Proliferating cell nuclear antigen	0.479379	10.3635	0.0496804	28.38	0.76444	22.2705	0.170245	27.8856	0.00252928	-0.285061	0.00785565	-3.21623	41.1888	0.777639	10.3635	0.0805905	28.38	0.55109	22.2705	0.122731	27.8856	0.0103196	0.226549	0.0072409	2.66235	51.6558
IPI:IPI00021812.2	Neuroblast differentiation-associated protein AHNAK	0.359634	15.7956	0.0568062	24.8759	0.640279	19.3548	0.123925	23.0132	0.00272481	-0.280645	0.00766853	-3.2048	38.293	0.587549	15.7956	0.0928068	24.8759	0.457416	19.3548	0.0885322	23.0132	0.141806	0.130133	0.00757781	1.49491	45.7458
IPI:IPI00021840.1	40S ribosomal protein S6	0.750754	12.3637	0.0928213	28.0619	1.94744	19.4845	0.379448	27.4656	3.40958e-11	-1.19668	0.0171231	-9.14507	38.4975	1.2937	12.3637	0.15995	28.0619	1.36604	19.4845	0.266167	27.4656	0.562415	-0.0723463	0.0153908	-0.583157	49.8787
IPI:IPI00021926.4	26S protease regulatory subunit 10B	0.517337	41.9908	0.217234	25.8098	1.85945	42.3738	0.787921	25.0117	7.6633e-08	-1.34212	0.0399188	-6.7174	36.065	0.838982	41.9908	0.352296	25.8098	1.30814	42.3738	0.554307	25.0117	0.0169072	-0.469156	0.0358116	-2.47917	45.861
IPI:IPI00021978.1	Peroxisomal membrane protein 11B	6.80031			28.7402	7.07576			29.5217	2	-0.275456				6.93804			28.7402	6.93804			29.5217	2	0
IPI:IPI00022018.1	Dolichol-phosphate mannosyltransferase	0.435046	5.92367	0.0257707	23.2373	1.01765	8.16519	0.0830932	22.9873	6.17189e-10	-0.582606	0.00472377	-8.47678	34.3514	0.678644	5.92367	0.0402006	23.2373	0.738367	8.16519	0.060289	22.9873	0.370462	-0.0597231	0.00435272	-0.905238	42.3439
IPI:IPI00022143.3	Isoform 1 of Extended synaptotagmin-1	0.448726	37.3305	0.167512	24.2275	1.28447	26.0017	0.333984	23.1575	1.18499e-06	-0.835744	0.0213364	-5.72154	39.7746	0.706885	37.3305	0.263884	24.2275	0.924283	26.0017	0.240329	23.1575	0.142974	-0.217398	0.02127	-1.49064	45.385
IPI:IPI00022228.2	Vigilin	0.285254	18.3748	0.0524148	24.0324	0.919671	106.519	0.979625	22.7546	0.00646968	-0.634417	0.0452328	-2.98296	23.9565	0.491824	18.3748	0.0903714	24.0324	0.675657	106.519	0.719703	22.7546	0.337179	-0.183834	0.0353894	-0.977212	26.8761
IPI:IPI00022334.1	Ornithine aminotransferase, mitochondrial	0.20067	22.9581	0.0460701	24.8381	0.409733	16.2466	0.0665679	22.7449	0.00422677	-0.209063	0.00478154	-3.02339	42.4776	0.344186	22.9581	0.0790187	24.8381	0.282501	16.2466	0.0458969	22.7449	0.396904	0.0616848	0.00519926	0.855475	44.1824
IPI:IPI00022462.2	Transferrin receptor protein 1	0.185323	58.4905	0.108396	26.0708	0.636826	32.9934	0.21011	25.0473	0.000219768	-0.451503	0.0125463	-4.03091	43.5345	0.326177	58.4905	0.190782	26.0708	0.45435	32.9934	0.149905	25.0473	0.271889	-0.128173	0.0133027	-1.11129	48.8105
IPI:IPI00022774.3	Transitional endoplasmic reticulum ATPase	0.578828	19.0624	0.110339	27.9495	1.26751	31.5878	0.400377	27.4512	9.90453e-06	-0.688677	0.0185329	-5.05876	39.8432	0.949828	19.0624	0.18106	27.9495	0.912428	31.5878	0.288216	27.4512	0.775262	0.0374002	0.0169773	0.287038	50.3489
IPI:IPI00022793.5	Trifunctional enzyme subunit beta, mitochondrial	0.882407	1.30672	0.0115306	25.3252	1.56644	39.2496	0.614822	25.6852	0.000177485	-0.684033	0.0243921	-4.37978	25.6238	1.62206	1.30672	0.0211958	25.3252	1.1149	39.2496	0.437596	25.6852	0.000758821	0.507154	0.0178738	3.79343	27.1038
IPI:IPI00023234.3	SUMO-activating enzyme subunit 2	0.317606	175.442	0.557215	22.7078	1.70955			23.4565	2	-1.39194				0.528786	175.442	0.927714	22.7078	1.21267			23.4565	2	-0.683882
IPI:IPI00023530.7	Cell division protein kinase 5	0.472007	14.625	0.069031	25.4799	0.929331	6.80103	0.0632041	24.391	9.39695e-08	-0.457324	0.00530052	-6.28151	47.8709	0.756858	14.625	0.110691	25.4799	0.683102	6.80103	0.046458	24.391	0.356116	0.0737564	0.00624895	0.933032	42.1685
IPI:IPI00023598.2	Tubulin beta-4 chain	1.32556			30.7279	1.67087	24.3832	0.407413	30.0305	2	-0.345316				2.58706			30.7279	1.18789	24.3832	0.289646	30.0305	2	1.39917
IPI:IPI00023748.3	Nascent polypeptide-associated complex subunit alpha	0.348879	21.2389	0.074098	27.4458	0.931805	11.7146	0.109157	26.2711	5.73232e-09	-0.582927	0.00685482	-7.0407	49.0088	0.569212	21.2389	0.120894	27.4458	0.685111	11.7146	0.0802579	26.2711	0.18564	-0.115899	0.00745983	-1.34189	50.453
IPI:IPI00024095.3	Annexin A3	0.919292	8.35749	0.0768298	25.3594	1.88073	35.211	0.662224	25.6258	3.50851e-06	-0.961437	0.0288717	-5.65828	30.3171	1.72139	8.35749	0.143865	25.3594	1.32173	35.211	0.465395	25.6258	0.0135099	0.399658	0.0238342	2.58874	38.6054
IPI:IPI00024157.1	Peptidyl-prolyl cis-trans isomerase FKBP3	0.71579	18.9479	0.135627	25.3605	1.76227	18.4305	0.324795	24.7018	1.93061e-09	-1.04648	0.0184966	-7.6946	40.4006	1.21267	18.9479	0.229775	25.3605	1.24681	18.4305	0.229794	24.7018	0.802124	-0.0341472	0.018363	-0.25199	48.0276
IPI:IPI00024175.3	Isoform 1 of Proteasome subunit alpha type-7	0.724745	9.88817	0.071664	27.7702	1.58841	12.1103	0.192361	26.9588	4.3029e-11	-0.863668	0.00971599	-8.762	42.7133	1.23091	9.88817	0.121714	27.7702	1.13112	12.1103	0.136981	26.9588	0.309709	0.0997928	0.00946406	1.02579	52.3129
IPI:IPI00024661.5	Protein transport protein Sec24C	0.274554			22.5441	0.7533	13.5788	0.102289	22.3747	2	-0.478746				0.457416			22.5441	0.54086	13.5788	0.0734421	22.3747	2	-0.0834435
IPI:IPI00024821.1	26S proteasome non-ATPase regulatory subunit 14	0.481913	43.6987	0.21059	26.8151	1.1588	0.22476	0.00260451	26.3817	4.15787e-08	-0.676882	0.00795213	-7.59052	26.4639	0.784363	43.6987	0.342756	26.8151	0.837501	0.22476	0.00188237	26.3817	0.643172	-0.0531387	0.0128536	-0.468704	26.1033
IPI:IPI00024911.1	Endoplasmic reticulum resident protein 29	0.54996	5.83793	0.0321063	26.4034	1.28725	36.6672	0.471999	26.09	1.14618e-05	-0.737292	0.0193072	-5.30616	28.4492	0.890759	5.83793	0.0520019	26.4034	0.927021	36.6672	0.339912	26.09	0.769039	-0.0362619	0.014998	-0.296097	32.5152
IPI:IPI00024993.4	Enoyl-CoA hydratase, mitochondrial	0.85765	18.8782	0.161909	25.6671	2.49049	31.4061	0.782166	26.0589	3.99554e-10	-1.63284	0.0363233	-8.56745	35.1226	1.57044	18.8782	0.296471	25.6671	1.70376	31.4061	0.535083	26.0589	0.460486	-0.133311	0.0320842	-0.74425	46.298
IPI:IPI00025084.3	Calpain small subunit 1	0.584981	12.2541	0.0716841	26.4541	1.1776	38.924	0.458371	25.7544	0.000235587	-0.592623	0.0205075	-4.1383	32.1415	0.956025	12.2541	0.117152	26.4541	0.853704	38.924	0.332296	25.7544	0.441581	0.102322	0.017331	0.777241	40.0725
IPI:IPI00025252.1	Protein disulfide-isomerase A3	0.576528	10.0145	0.0577364	26.4177	1.18095	53.7501	0.634764	26.4719	0.000780771	-0.604425	0.0261643	-3.7367	30.0764	0.947148	10.0145	0.0948521	26.4177	0.855562	53.7501	0.459865	26.4719	0.53106	0.0915858	0.0209623	0.63257	35.5667
IPI:IPI00025273.1	Isoform Long of Trifunctional purine biosynthetic protein adenosine-3	0.509204	5.52877	0.0281527	24.4441	1.16063	18.8112	0.218328	23.5051	6.68522e-07	-0.651423	0.0104403	-6.37539	28.0185	0.821609	5.52877	0.0454249	24.4441	0.838982	18.8112	0.157823	23.5051	0.852269	-0.0173734	0.00857273	-0.18764	34.1734
IPI:IPI00025329.1	60S ribosomal protein L19	0.619728	9.11104	0.0564637	24.9596	1.24007	1.95491	0.0242422	24.0615	1.08854e-13	-0.62034	0.00326971	-10.8486	41.5013	1.00869	9.11104	0.0919025	24.9596	0.896227	1.95491	0.0175205	24.0615	0.0997627	0.112467	0.0044102	1.69355	33.031
IPI:IPI00025366.4	Citrate synthase, mitochondrial	0.764223	19.4199	0.148412	26.7009	2.33735	34.9584	0.817101	26.2986	1.34243e-09	-1.57313	0.0366284	-8.21968	34.0861	1.32977	19.4199	0.258241	26.7009	1.60714	34.9584	0.561832	26.2986	0.122474	-0.277372	0.0310352	-1.57447	44.427
IPI:IPI00025491.1	Eukaryotic initiation factor 4A-I	0.290466	16.2437	0.0471825	28.8644	0.652883	22.593	0.147506	27.1729	9.96275e-05	-0.362418	0.00706304	-4.31234	40.8311	0.497118	16.2437	0.0807505	28.8644	0.464121	22.593	0.104859	27.1729	0.687549	0.0329966	0.00665653	0.404432	52.1384
IPI:IPI00025512.2	Heat shock protein beta-1	0.455137	39.3641	0.179161	29.2031	1.01794	20.4588	0.20826	27.7348	1.2133e-05	-0.562808	0.0136439	-4.81826	54.0594	0.722377	39.3641	0.284357	29.2031	0.738562	20.4588	0.151101	27.7348	0.896014	-0.0161853	0.0151853	-0.131344	51.5635
IPI:IPI00025796.3	NADH dehydrogenase [ubiquinone] iron-sulfur protein 3, mitochondrial	0.390725	21.2099	0.0828724	24.2401	0.62583	21.3328	0.133507	20.9307	0.0227255	-0.235105	0.00979735	-2.37524	37.7268	0.627915	21.2099	0.13318	24.2401	0.443844	21.3328	0.0946845	20.9307	0.0727931	0.184071	0.0100179	1.83906	43.153
IPI:IPI00025874.2	Dolichyl-diphosphooligosaccharide--protein glycosyltransferase subunit 1 precursor	0.74701	18.8968	0.141161	25.3087	2.32935	14.891	0.346864	25.1744	2.92045e-14	-1.58234	0.019356	-11.3735	41.0225	1.27625	18.8968	0.24117	25.3087	1.5979	14.891	0.237942	25.1744	0.0237485	-0.321649	0.0189809	-2.33466	48.483
IPI:IPI00025974.3	Charged multivesicular body protein 4b	0.299022			24.3144	0.482922			23.5818	2	-0.1839				0.507683			24.3144	0.339524			23.5818	2	0.168159
IPI:IPI00026182.5	F-actin-capping protein subunit alpha-2	0.54342	12.2171	0.0663899	25.4075	1.12312	6.14296	0.0689927	25.3778	2.44562e-10	-0.579698	0.00533163	-7.93911	48.765	0.882194	12.2171	0.107778	25.4075	0.814211	6.14296	0.0500166	25.3778	0.393196	0.0679832	0.00621287	0.862493	43.0516
IPI:IPI00026215.1	Flap endonuclease 1	0.401028	31.9964	0.128315	25.8073	0.851458	19.2721	0.164094	24.5849	0.000128342	-0.45043	0.0116466	-4.17376	47.0095	0.645734	31.9964	0.206612	25.8073	0.612857	19.2721	0.11811	24.5849	0.772752	0.0328772	0.0128101	0.290481	46.0652
IPI:IPI00026216.4	Puromycin-sensitive aminopeptidase	0.661728	34.3529	0.227323	25.7841	1.83687	23.9506	0.439943	25.7936	3.58583e-09	-1.17515	0.0258727	-7.30586	45.0172	1.10391	34.3529	0.379226	25.7841	1.29492	23.9506	0.310142	25.7936	0.248348	-0.191008	0.0267317	-1.16825	49.0811
IPI:IPI00026513.6	Ribose-5-phosphate isomerase	0.547113			22.731	2.18497	75.0648	1.64015	24.5405	2	-1.63786				0.886112			22.731	1.50984	75.0648	1.13336	24.5405	2	-0.623728
IPI:IPI00026546.1	Platelet-activating factor acetylhydrolase IB subunit beta	0.678786	0.430087	0.00291937	26.4026	1.59596	1.48559	0.0237095	25.7222	1.31787e-23	-0.917175	0.00103232	-28.5459	30.5809	1.14183	0.430087	0.00491086	26.4026	1.13642	1.48559	0.0168826	25.7222	0.85317	0.00540839	0.000842343	0.186347	37.7676
IPI:IPI00026781.3	Fatty acid synthase	0.503124	20.8161	0.104731	28.7033	1.01839	28.5479	0.290729	28.7525	6.63513e-05	-0.515266	0.0137602	-4.39258	45.4646	0.806646	20.8161	0.167912	28.7033	0.739409	28.5479	0.211086	28.7525	0.560672	0.0672373	0.0131914	0.585416	54.7665
IPI:IPI00026833.4	Adenylosuccinate synthetase isozyme 2	0.384181	7.97545	0.0306402	24.7348	1.26666			22.6717	2	-0.882475				0.623554	7.97545	0.0497312	24.7348	0.91167			22.6717	2	-0.288116
IPI:IPI00026969.4	Isoform 1 of SEC23-interacting protein	0.531446	9.1118	0.0484243	23.2302	1.15807			22.2403	2	-0.626621				0.858741	9.1118	0.0782468	23.2302	0.835295			22.2403	2	0.0234462
IPI:IPI00027096.2	39S ribosomal protein L19, mitochondrial	0.309018	40.1254	0.123995	22.3004	1.94548	26.919	0.523703	22.2938	8.84762e-11	-1.63646	0.0290511	-9.60115	30.8399	0.516295	40.1254	0.207166	22.3004	1.36454	26.919	0.367322	22.2938	4.91619e-06	-0.848248	0.0257662	-5.28443	39.5167
IPI:IPI00027107.5	Tu translation elongation factor, mitochondrial precursor	0.884323	22.1351	0.195746	27.6056	2.40255	13.8434	0.332594	27.3943	8.03091e-15	-1.51823	0.0192318	-10.9478	49.4833	1.63319	22.1351	0.361508	27.6056	1.64775	13.8434	0.228103	27.3943	0.921179	-0.0145548	0.0214221	-0.0994432	50.5822
IPI:IPI00027223.2	Isocitrate dehydrogenase [NADP] cytoplasmic	0.823626	10.0747	0.0829775	25.9058	1.33054	16.1364	0.214701	27.2836	1.73607e-05	-0.506915	0.0110723	-4.81744	44.2909	1.49087	10.0747	0.1502	25.9058	0.958603	16.1364	0.154684	27.2836	7.8886e-06	0.532271	0.0114674	4.97049	51.1151
IPI:IPI00027230.3	Endoplasmin	0.647501	20.4774	0.132592	29.2756	1.34653	15.3657	0.206903	28.6986	3.44173e-08	-0.699031	0.0117386	-6.45191	52.9577	1.0689	20.4774	0.218883	29.2756	0.971668	15.3657	0.149303	28.6986	0.391664	0.0972289	0.0126791	0.863478	54.4188
IPI:IPI00027252.6	Prohibitin-2	0.760856	22.2818	0.169532	27.4392	2.49322	25.0012	0.623334	26.9564	1.84896e-12	-1.73237	0.0293023	-10.1202	38.9502	1.3199	22.2818	0.294097	27.4392	1.70603	25.0012	0.426528	26.9564	0.0216506	-0.386133	0.026541	-2.37016	50.3502
IPI:IPI00027378.5	Isoform 1 of UBX domain-containing protein 1	0.327127			24.6287	1.00459			23.373	2	-0.677459				0.540146			24.6287	0.730951			23.373	2	-0.190804
IPI:IPI00027442.4	Alanyl-tRNA synthetase, cytoplasmic	0.482006	25.0961	0.120965	26.0777	1.05535	29.9574	0.316155	25.2941	8.24277e-05	-0.573346	0.0171378	-4.37965	40.2955	0.785136	25.0961	0.197039	26.0777	0.764887	29.9574	0.22914	25.2941	0.87582	0.020249	0.0166149	0.157093	48.8195
IPI:IPI00027444.1	Leukocyte elastase inhibitor	0.607553			24.3993	1.07738	39.0047	0.420229	24.5805	2	-0.469826				0.990574			24.3993	0.778465	39.0047	0.303638	24.5805	2	0.212109
IPI:IPI00027485.3	Eukaryotic translation initiation factor 4E	0.693367			24.296	1.84965	92.4539	1.71007	22.9086	2	-1.15628				1.1739			24.296	1.3026	92.4539	1.20431	22.9086	2	-0.128707
IPI:IPI00027493.1	Isoform 2 of 4F2 cell-surface antigen heavy chain	0.33774	16.4576	0.0555837	29.0352	0.666151	58.3835	0.388922	27.5276	0.013988	-0.328412	0.0160428	-2.59286	33.6195	0.55109	16.4576	0.090696	29.0352	0.471593	58.3835	0.275332	27.5276	0.491586	0.0794973	0.0131257	0.693891	41.8244
IPI:IPI00027497.5	Glucose-6-phosphate isomerase	0.692285	8.32313	0.0576198	28.9703	1.73708	14.8555	0.258052	29.3331	1.41484e-12	-1.04479	0.0107862	-10.0599	40.4959	1.17213	8.32313	0.0975577	28.9703	1.23091	14.8555	0.182858	29.3331	0.551179	-0.0587828	0.00960136	-0.599907	51.8772
IPI:IPI00027626.3	T-complex protein 1 subunit zeta	0.610666	14.1242	0.0862517	26.8396	1.37514	22.2957	0.306597	25.7606	3.07183e-07	-0.764475	0.0151154	-6.21804	37.3291	0.995058	14.1242	0.140544	26.8396	0.991556	22.2957	0.221074	25.7606	0.976357	0.00350228	0.0138183	0.0297936	47.3153
IPI:IPI00027681.1	Nicotinamide N-methyltransferase	0.76798	11.7531	0.0902613	24.2526	1.35279	27.6582	0.374156	24.4987	0.000158356	-0.584807	0.0189942	-4.24329	34.2891	1.33492	11.7531	0.156894	24.2526	0.97506	27.6582	0.269684	24.4987	0.00926914	0.359855	0.0174772	2.72202	43.9086
IPI:IPI00028091.3	Actin-related protein 3	0.750527	17.2339	0.129345	25.6553	1.61662	32.2881	0.521976	24.8304	5.44426e-06	-0.866092	0.0260633	-5.36475	34.7024	1.29154	17.2339	0.222583	25.6553	1.14872	32.2881	0.370901	24.8304	0.357647	0.142819	0.0236133	0.929408	44.9088
IPI:IPI00029012.1	Eukaryotic translation initiation factor 3 subunit A	0.407929	20.0329	0.08172	25.4658	1.04099	39.0475	0.406479	24.5698	8.13996e-05	-0.633056	0.0197529	-4.5043	32.4249	0.654364	20.0329	0.131088	25.4658	0.756179	39.0475	0.295269	24.5698	0.441563	-0.101815	0.0171652	-0.777121	40.8632
IPI:IPI00029264.4	Cytochrome c1, heme protein, mitochondrial	0.548501	12.9917	0.0712597	25.3889	2.14252			23.1076	2	-1.59402				0.889403	12.9917	0.115549	25.3889	1.48293			23.1076	2	-0.593531
IPI:IPI00029267.1	U2 small nuclear ribonucleoprotein B''	0.250588	23.6637	0.0592986	23.3013	0.907152	6.90963	0.0626809	22.1573	2.1084e-11	-0.656564	0.00537377	-8.95648	43.1876	0.412636	23.6637	0.0976451	23.3013	0.659208	6.90963	0.0455488	22.1573	0.00337279	-0.246572	0.00624625	-3.11986	39.5228
IPI:IPI00029623.1	Proteasome subunit alpha type-6	0.723344	16.3973	0.118609	26.7498	1.76911	21.4038	0.378656	26.0815	3.20333e-09	-1.04576	0.0189522	-7.59632	39.1815	1.23012	16.3973	0.201706	26.7498	1.25091	21.4038	0.267743	26.0815	0.876794	-0.020795	0.0178061	-0.155839	49.4648
IPI:IPI00029733.1	Aldo-keto reductase family 1 member C1	0.929307	16.0126	0.148806	30.7028	0.865106	53.2627	0.460779	31.3628	0.648074	0.0642019	0.0195385	0.459305	48.3239	1.74737	16.0126	0.279798	30.7028	0.627915	53.2627	0.334445	31.3628	5.85748e-11	1.11945	0.0197769	7.96025	59.7938
IPI:IPI00029820.2	DNPEP protein (Fragment)	0.731329			23.2216	2.38206			22.0423	2	-1.65073				1.24617			23.2216	1.63319			22.0423	2	-0.387025
IPI:IPI00029997.1	6-phosphogluconolactonase	0.732721	32.3517	0.237048	25.1638	1.36488	41.8773	0.571575	24.4178	0.00119902	-0.632161	0.0328283	-3.48902	39.8102	1.25091	32.3517	0.404692	25.1638	0.983359	41.8773	0.411804	24.4178	0.147073	0.267554	0.0329472	1.47402	47.5077
IPI:IPI00030179.3	60S ribosomal protein L7	0.818106	14.1155	0.11548	27.8188	2.0349	31.8219	0.647546	27.0232	1.84417e-08	-1.2168	0.0281137	-7.25703	34.8068	1.46337	14.1155	0.206563	27.8188	1.4197	31.8219	0.451778	27.0232	0.77995	0.0436689	0.0241434	0.281043	45.5534
IPI:IPI00030243.1	Isoform 1 of Proteasome activator complex subunit 3	0.377635	20.3677	0.0769155	27.0449	0.922133	29.0029	0.267445	26.3236	2.6008e-05	-0.544497	0.0130039	-4.77485	38.5484	0.616253	20.3677	0.125516	27.0449	0.677058	29.0029	0.196366	26.3236	0.582975	-0.0608048	0.0121007	-0.552754	48.4149
IPI:IPI00030275.5	Heat shock protein 75 kDa, mitochondrial	0.648629	0.0168903	0.000109555	31.4276	1.63273	46.465	0.758649	30.647	7.21364e-07	-0.984103	0.0247579	-6.25437	29.6554	1.071	0.0168903	0.000180894	31.4276	1.15951	46.465	0.538767	30.647	0.509619	-0.0885161	0.0175855	-0.66749	29.6664
IPI:IPI00030363.1	Acetyl-CoA acetyltransferase, mitochondrial	0.672644	10.8761	0.0731573	24.4417	1.66834	31.9844	0.533607	25.065	4.25966e-07	-0.995692	0.0242821	-6.38972	30.6848	1.12794	10.8761	0.122676	24.4417	1.18611	31.9844	0.379371	25.065	0.684266	-0.0581716	0.0201546	-0.409755	38.3432
IPI:IPI00030706.1	Activator of 90 kDa heat shock protein ATPase homolog 1	0.614759	2.59851	0.0159745	26.2417	0.949204	22.6657	0.215144	26.9412	0.00111339	-0.334446	0.00859445	-3.60758	29.8685	1.00055	2.59851	0.0259993	26.2417	0.698504	22.6657	0.158321	26.9412	0.000874037	0.302046	0.00686731	3.64485	34.4202
IPI:IPI00031107.1	Isoform 2 of Hydroxysteroid dehydrogenase-like protein 2	0.95473			23.3587	1.27086			23.0108	2	-0.316134				1.7811			23.3587	0.914759			23.0108	2	0.866346
IPI:IPI00031397.3	Long-chain-fatty-acid--CoA ligase 3	0.471373			23.1624	0.727208			22.8333	2	-0.255835				0.756179			23.1624	0.521587			22.8333	2	0.234592
IPI:IPI00031420.3	UDP-glucose 6-dehydrogenase	0.820458	16.3308	0.133988	28.7223	1.89577	38.0017	0.720426	29.3469	2.10257e-07	-1.07531	0.0292135	-6.29135	38.7145	1.47173	16.3308	0.240345	28.7223	1.3307	38.0017	0.505687	29.3469	0.382258	0.14103	0.0255992	0.88145	50.4081
IPI:IPI00031517.1	DNA replication licensing factor MCM6	0.355671	11.7098	0.0416482	24.0171	0.908246	43.4317	0.394467	23.3775	0.000388197	-0.552576	0.0186079	-4.05082	26.9368	0.580109	11.7098	0.0679294	24.0171	0.660364	43.4317	0.286807	23.3775	0.518278	-0.080255	0.0150969	-0.653174	32.2199
IPI:IPI00031522.2	Trifunctional enzyme subunit alpha, mitochondrial	0.645968	32.9781	0.213028	25.2101	1.79903	30.5806	0.550155	25.9034	4.08296e-08	-1.15307	0.0296888	-6.69204	41.8479	1.06443	32.9781	0.351029	25.2101	1.27276	30.5806	0.389217	25.9034	0.226634	-0.208333	0.0289498	-1.22443	49.0854
IPI:IPI00031629.1	Phosducin-like protein 3	0.134822			24.1964	0.862927	64.4371	0.556045	26.849	2	-0.728105				0.253586			24.1964	0.623554	64.4371	0.4018	26.849	2	-0.369968
IPI:IPI00031804.1	Isoform 1 of Voltage-dependent anion-selective channel protein 3	0.717721	3.82355	0.0274424	27.6648	2.25129	9.55308	0.215067	25.876	2.19622e-16	-1.53357	0.00930343	-15.8994	30.7594	1.21421	3.82355	0.0464261	27.6648	1.54906	9.55308	0.147983	25.876	0.000381292	-0.33485	0.00739711	-3.89331	38.5226
IPI:IPI00032848.1	WASH complex subunit CCDC53	0.759002			22.9307	1.75591			21.6105	2	-0.996911				1.31198			22.9307	1.24255			21.6105	2	0.0694361
IPI:IPI00037448.3	Glyoxylate reductase/hydroxypyruvate reductase	0.779247	12.4231	0.0968065	26.1823	1.40478	376.827	5.29358	26.0553	0.180781	-0.62553	0.206865	-1.37532	25.967	1.36032	12.4231	0.168994	26.1823	1.01294	376.827	3.81703	26.0553	0.382184	0.347381	0.152952	0.888238	27.2591
IPI:IPI00043598.2	Isoform 4 of Inhibitor of nuclear factor kappa-B kinase-interacting protein	0.63554	6.27768	0.0398972	23.633	2.17583			22.0808	2	-1.54029				1.04446	6.27768	0.065568	23.633	1.50386			22.0808	2	-0.459403
IPI:IPI00059809.3	Putative uncharacterized protein (Fragment)	0.591709			24.1735	0.546286			24.2222	2	0.0454228				0.965688			24.1735	0.384589			24.2222	2	0.581099
IPI:IPI00060627.2	Coiled-coil domain-containing protein 124	0.459179			21.9263	1.10433			21.4129	2	-0.645153				0.738562			21.9263	0.800469			21.4129	2	-0.0619073
IPI:IPI00062884.4	src substrate cortactin isoform b	0.541705	25.9144	0.140379	23.9538	0.826383			25.8501	2	-0.284678				0.878893	25.9144	0.22776	23.9538	0.594837			25.8501	2	0.284056
IPI:IPI00073602.1	Exosome complex exonuclease MTR3	0.754563	2.06796	0.015604	22.1644	3.31323	4.68037	0.155071	22.3512	3.16072e-21	-2.55866	0.00764197	-29.2692	25.6378	1.29844	2.06796	0.0268512	22.1644	2.19598	4.68037	0.10278	22.3512	3.84576e-13	-0.89754	0.00580988	-11.7753	31.8527
IPI:IPI00100160.3	Isoform 1 of Cullin-associated NEDD8-dissociated protein 1	0.644003	20.1294	0.129634	25.3976	1.41339	30.1329	0.425897	25.1172	7.82587e-06	-0.769391	0.0220606	-5.18011	37.466	1.05699	20.1294	0.212765	25.3976	1.01827	30.1329	0.306836	25.1172	0.788518	0.0387143	0.0205935	0.269777	46.7866
IPI:IPI00100197.3	Isoform 1 of NSFL1 cofactor p47	0.55735	11.7477	0.0654761	24.8525	1.11694	20.493	0.228895	24.368	1.13088e-05	-0.55959	0.0120279	-5.10241	35.573	0.912428	11.7477	0.10719	24.8525	0.810082	20.493	0.16601	24.368	0.337114	0.102345	0.0111257	0.970297	44.7503
IPI:IPI00103884.3	Ovarian cancer-associated gene 2 protein	0.258152	104.454	0.269651	22.6396	1.67228	2.31453	0.0387054	21.071	1.2515e-12	-1.41413	0.0137475	-12.0608	28.1083	0.436193	104.454	0.455622	22.6396	1.18894	2.31453	0.0275182	21.071	2.75877e-05	-0.752744	0.021431	-5.14193	24.4284
IPI:IPI00105407.1	Aldo-keto reductase family 1 member B10	1.07873	15.9722	0.172298	30.9936	1.94714	31.8624	0.620405	32.5034	1.27536e-06	-0.868402	0.0246465	-5.5315	48.2292	2.19598	15.9722	0.350747	30.9936	1.36542	31.8624	0.435055	32.5034	1.76996e-06	0.830564	0.0247017	5.28457	61.2822
IPI:IPI00105598.3	Proteasome 26S non-ATPase subunit 11 variant (Fragment)	0.528651	7.90927	0.0418124	26.2652	1.28156	17.5367	0.224742	25.4608	1.78611e-08	-0.752904	0.0104189	-7.37613	33.039	0.851403	7.90927	0.0673397	26.2652	0.922611	17.5367	0.161795	25.4608	0.455078	-0.0712087	0.00891852	-0.754026	41.621
IPI:IPI00106668.5	perilipin-3 isoform 3	0.605095	21.8895	0.132452	25.5888	1.33379	87.7915	1.17096	24.015	0.0039979	-0.7287	0.0539355	-3.1377	27.8669	0.986292	21.8895	0.215895	25.5888	0.96024	87.7915	0.843009	24.015	0.901386	0.0260518	0.0435404	0.124851	33.5916
IPI:IPI00106687.4	Latexin	0.449118			22.5363	0.927315	22.1773	0.205653	25.1561	2	-0.478198				0.708776			22.5363	0.681453	22.1773	0.151128	25.1561	2	0.0273231
IPI:IPI00106847.3	Isoform GTBP-alt of DNA mismatch repair protein Msh6	0.271873			24.2554	0.685503			23.522	2	-0.41363				0.45435			24.2554	0.484122			23.522	2	-0.0297729
IPI:IPI00107104.1	UPF0368 protein Cxorf26	0.364472	41.092	0.149769	24.5531	0.857341	32.0593	0.274858	23.7527	0.000609052	-0.492869	0.0176715	-3.70762	41.8332	0.596919	41.092	0.245286	24.5531	0.619318	32.0593	0.198549	23.7527	0.869389	-0.0223987	0.018349	-0.165354	46.0695
IPI:IPI00147874.1	Sialic acid synthase	0.786193	33.3504	0.262198	23.2777	2.3173			24.3502	2	-1.53111				1.37818	33.3504	0.459629	23.2777	1.58774			24.3502	2	-0.209559
IPI:IPI00152692.2	D-tyrosyl-tRNA(Tyr) deacylase 1	0.474015	10.2581	0.048625	22.9797	1.71134			21.7233	2	-1.23732				0.764029	10.2581	0.078375	22.9797	1.21463			21.7233	2	-0.4506
IPI:IPI00154975.3	DnaJ homolog subfamily C member 9	0.529803	11.4955	0.0609035	24.7356	1.04171	10.0487	0.104678	23.6481	2.20852e-07	-0.511906	0.00688869	-6.16769	42.3484	0.853704	11.4955	0.0981375	24.7356	0.756858	10.0487	0.0760545	23.6481	0.259091	0.0968454	0.00718356	1.14264	46.0801
IPI:IPI00156374.6	Isoform 1 of Importin-4	0.720847			23.0495	1.6468	63.3334	1.04297	22.3055	2	-0.925949				1.22087			23.0495	1.16838	63.3334	0.739973	22.3055	2	0.0524911
IPI:IPI00156689.3	Synaptic vesicle membrane protein VAT-1 homolog	0.598262	19.468	0.11647	26.704	1.47171	46.9039	0.690289	25.5222	2.39863e-05	-0.873447	0.0314081	-4.92851	32.2681	0.980706	19.468	0.190924	26.704	1.05817	46.9039	0.496323	25.5222	0.637332	-0.0774646	0.0265964	-0.474998	40.6288
IPI:IPI00157790.7	proteasome-associated protein ECM29 homolog	0.511813	43.0498	0.220335	22.0606	0.976916			21.0405	2	-0.465103				0.834071	43.0498	0.359066	22.0606	0.714476			21.0405	2	0.119595
IPI:IPI00163187.10	Fascin	0.552386	7.70527	0.0425628	26.8541	1.14202			28.3041	2	-0.589637				0.896227	7.70527	0.0690567	26.8541	0.826755			28.3041	2	0.0694715
IPI:IPI00165506.4	Polymerase delta-interacting protein 2	0.175895			24.9521	0.753166			23.9559	2	-0.577272				0.314835			24.9521	0.540146			23.9559	2	-0.225312
IPI:IPI00169383.3	Phosphoglycerate kinase 1	0.644444	16.4746	0.106169	28.9424	1.43287	22.9835	0.329323	29.0315	7.42692e-08	-0.788425	0.0150119	-6.4349	44.4314	1.05739	16.4746	0.174201	28.9424	1.03126	22.9835	0.237019	29.0315	0.827116	0.0261348	0.0141831	0.219449	54.7476
IPI:IPI00170692.4	Isoform 1 of Vesicle-associated membrane protein-associated protein A	0.407045	24.3389	0.0990704	26.2388	1.06509	29.7572	0.316942	25.5185	7.64994e-06	-0.658048	0.0161958	-5.17078	38.257	0.6517	24.3389	0.158617	26.2388	0.770687	29.7572	0.229335	25.5185	0.336708	-0.118986	0.0150321	-0.970479	47.6517
IPI:IPI00170935.1	Leucine-rich repeat-containing protein 47	0.573744			22.8472	1.94139			22.4342	2	-1.36765				0.939688			22.8472	1.36032			22.4342	2	-0.420631
IPI:IPI00171199.5	Isoform 2 of Proteasome subunit alpha type-3	0.752966	14.0597	0.105865	26.0304	1.78707	36.4916	0.652132	25.4848	1.05808e-06	-1.03411	0.029656	-6.00494	32.0932	1.29492	14.0597	0.182062	26.0304	1.26553	36.4916	0.461814	25.4848	0.853806	0.0293864	0.0251154	0.185429	41.051
IPI:IPI00177728.3	Isoform 1 of Cytosolic non-specific dipeptidase	0.659479	25.8116	0.170222	24.3935	2.01896			24.1556	2	-1.35948				1.09582	25.8116	0.28285	24.3935	1.40957			24.1556	2	-0.31375
IPI:IPI00177817.4	Isoform 2 of Sarcoplasmic/endoplasmic reticulum calcium ATPase 2	0.63284	17.8594	0.113022	25.5587	1.46031	38.774	0.566223	23.7909	2.64734e-05	-0.827474	0.028222	-4.92561	31.052	1.03706	17.8594	0.185213	25.5587	1.04996	38.774	0.407111	23.7909	0.934537	-0.0129013	0.0243586	-0.0826623	39.5919
IPI:IPI00178440.3	Elongation factor 1-beta	0.627418	14.1062	0.0885045	28.6591	1.79174	18.1416	0.32505	28.0628	5.11858e-12	-1.16432	0.0146711	-9.6126	40.5939	1.02474	14.1062	0.144551	28.6591	1.26816	18.1416	0.230065	28.0628	0.039256	-0.24342	0.013242	-2.11533	51.5242
IPI:IPI00180675.4	Tubulin alpha-1A chain	0.611155	10.0706	0.0615468	31.9746	1.51915	37.1499	0.564362	30.8416	2.11601e-07	-0.907993	0.0202236	-6.38489	36.0655	0.996063	10.0706	0.100309	31.9746	1.08732	37.1499	0.403939	30.8416	0.477673	-0.0912596	0.0162344	-0.716244	43.448
IPI:IPI00180730.1	Similar to Elongation factor 1-alpha 1	0.726929	43.8446	0.31872	29.9752	1.70806	17.229	0.29428	28.5988	7.55727e-09	-0.981127	0.0209227	-6.78292	56.5705	1.23245	43.8446	0.540365	29.9752	1.21009	17.229	0.208486	28.5988	0.88881	0.0223622	0.0253171	0.140543	48.7744
IPI:IPI00182757.10	Isoform 1 of Protein KIAA1967	0.353697	58.7913	0.207943	24.2122	1.29872	22.6236	0.293817	23.4845	6.13538e-08	-0.945025	0.0210995	-6.50591	43.9075	0.575849	58.7913	0.338549	24.2122	0.936172	22.6236	0.211795	23.4845	0.0219351	-0.360322	0.0230011	-2.37584	43.9406
IPI:IPI00184330.5	DNA replication licensing factor MCM2	0.503224	14.9305	0.0751341	25.0556	0.741731	6.50375	0.0482404	23.5977	0.00159164	-0.238507	0.00504299	-3.35859	45.5158	0.810082	14.9305	0.12095	25.0556	0.531279	6.50375	0.0345531	23.5977	0.00117473	0.278803	0.00629151	3.51496	37.2172
IPI:IPI00186290.6	Elongation factor 2	0.562577	15.1812	0.0854059	29.0071	1.6456	19.9267	0.327914	28.0369	4.34352e-11	-1.08303	0.0146401	-8.9509	39.9207	0.919774	15.1812	0.139632	29.0071	1.1674	19.9267	0.232623	28.0369	0.0352898	-0.247622	0.0131108	-2.16259	50.9531
IPI:IPI00215637.5	ATP-dependent RNA helicase DDX3X	0.246471	16.3048	0.0401866	25.2543	0.725246	13.6941	0.0993158	23.5551	2.38814e-07	-0.478775	0.00580759	-6.28251	37.7876	0.403606	16.3048	0.0658072	25.2543	0.518128	13.6941	0.0709528	23.5551	0.133344	-0.114522	0.00561798	-1.52791	46.2627
IPI:IPI00215687.1	Isoform 3 of Glutaminase kidney isoform, mitochondrial	0.48639	61.2995	0.298155	25.3513	1.52254			23.5505	2	-1.03615				0.790667	61.2995	0.484675	25.3513	1.09052			23.5505	2	-0.299851
IPI:IPI00215893.8	Heme oxygenase 1	0.155269	24.6137	0.0382175	29.3973	0.335218	13.3885	0.0448809	27.4038	0.00162448	-0.179949	0.0029378	-3.32001	53.5725	0.282501	24.6137	0.0695341	29.3973	0.234772	13.3885	0.0314325	27.4038	0.424426	0.0477297	0.00351234	0.805362	49.9767
IPI:IPI00215911.3	DNA-(apurinic or apyrimidinic site) lyase	0.615431	7.16353	0.0440866	27.4189	2.11729	16.5831	0.351112	25.6403	3.47068e-13	-1.50186	0.0153016	-12.1411	30.3759	1.00146	7.16353	0.0717396	27.4189	1.46807	16.5831	0.243452	25.6403	0.000140607	-0.466618	0.0121113	-4.24	37.4397
IPI:IPI00215995.1	Isoform Alpha-3A of Integrin alpha-3	0.292688	14.6632	0.0429174	25.5397	0.791088	26.6069	0.210484	24.4512	2.49542e-05	-0.498401	0.0102888	-4.91357	32.3234	0.502511	14.6632	0.0736841	25.5397	0.570826	26.6069	0.151879	24.4512	0.477814	-0.0683155	0.00909661	-0.716275	41.6985
IPI:IPI00216134.3	tropomyosin alpha-1 chain isoform 7	0.373591	25.2616	0.094375	28.6719	0.896356	6.26322	0.0561407	27.7432	2.68076e-09	-0.522765	0.00531513	-7.1705	51.8698	0.611248	25.2616	0.154411	28.6719	0.6517	6.26322	0.0408174	27.7432	0.62774	-0.0404525	0.00685669	-0.488527	41.6409
IPI:IPI00216266.2	Isoform 7 of Multidrug resistance-associated protein 1	0.323477			22.1183	0.580191	120.395	0.698519	22.4813	2	-0.256713				0.533215			22.1183	0.416785	120.395	0.501787	22.4813	2	0.116431
IPI:IPI00216308.5	Voltage-dependent anion-selective channel protein 1	0.845184	10.378	0.0877132	27.5043	2.28056	7.5632	0.172483	26.3115	9.6269e-19	-1.43538	0.00974451	-14.5407	45.6184	1.54516	10.378	0.160357	27.5043	1.56804	7.5632	0.118594	26.3115	0.82288	-0.0228759	0.0103376	-0.224993	51.2509
IPI:IPI00216319.3	14-3-3 protein eta	0.666108	20.9728	0.139701	30.5952	1.49029	6.41156	0.0955511	30.1495	3.8242e-13	-0.824186	0.00773536	-9.37098	57.0376	1.12103	20.9728	0.23511	30.5952	1.0689	6.41156	0.068533	30.1495	0.603915	0.0521297	0.00995766	0.522405	45.639
IPI:IPI00216393.1	Isoform Non-brain of Clathrin light chain A	0.503399	17.6326	0.0887622	26.433	1.44784	15.2384	0.220628	25.7533	7.50294e-11	-0.94444	0.011925	-8.64859	41.7225	0.811381	17.6326	0.143067	26.433	1.04156	15.2384	0.158717	25.7533	0.0373188	-0.230179	0.0115755	-2.13942	49.8797
IPI:IPI00216472.1	Isoform Non-brain of Clathrin light chain B	0.436285	60.5504	0.264172	22.6708	1.78076	36.2339	0.645238	22.3888	8.22405e-08	-1.34447	0.0404722	-6.68302	36.321	0.681917	60.5504	0.412904	22.6708	1.2593	36.2339	0.456296	22.3888	0.00528254	-0.577388	0.0385936	-2.93907	42.8909
IPI:IPI00216587.9	40S ribosomal protein S8	0.826175	7.68001	0.0634504	27.8337	2.27319	10.1493	0.230714	27.0311	9.98101e-17	-1.44702	0.0108148	-13.9144	39.0882	1.49536	7.68001	0.114844	27.8337	1.56427	10.1493	0.158763	27.0311	0.493864	-0.068911	0.00999942	-0.68913	51.0239
IPI:IPI00217030.10	40S ribosomal protein S4, X isoform	0.788122	16.9339	0.13346	27.9319	2.4006	19.7023	0.472975	27.1297	2.20657e-13	-1.61248	0.0222119	-10.8194	39.5339	1.38638	16.9339	0.234768	27.9319	1.64539	19.7023	0.32418	27.1297	0.0753091	-0.259009	0.0203543	-1.81546	51.2265
IPI:IPI00217223.1	Multifunctional protein ADE2	0.569377	11.0847	0.063114	25.73	1.15839	13.5448	0.156903	24.8153	1.84974e-07	-0.589017	0.00877574	-6.28762	40.0703	0.932496	11.0847	0.103365	25.73	0.836477	13.5448	0.1133	24.8153	0.305175	0.0960189	0.008583	1.03642	48.2152
IPI:IPI00217563.4	Isoform Beta-1A of Integrin beta-1	0.151638	26.2613	0.0398221	28.0537	0.274993	42.1887	0.116016	27.1564	0.109516	-0.123355	0.00569163	-1.63508	41.9484	0.274053	26.2613	0.0719699	28.0537	0.162024	42.1887	0.0683558	27.1564	0.122016	0.112029	0.00508255	1.57141	53.2072
IPI:IPI00217966.9	Isoform 1 of L-lactate dehydrogenase A chain	0.784654	12.8857	0.101108	30.8895	1.87894	21.083	0.396138	30.7872	5.3706e-11	-1.09429	0.0161402	-8.61345	44.0303	1.36604	12.8857	0.176025	30.8895	1.3199	21.083	0.278275	30.7872	0.705272	0.046146	0.0147372	0.380125	56.7189
IPI:IPI00218200.8	B-cell receptor-associated protein 31	0.680826	13.1826	0.0897507	25.641	0.917056	30.5791	0.280427	24.9272	0.0592732	-0.236229	0.0147501	-1.94507	37.5987	1.14872	13.1826	0.151432	25.641	0.669988	30.5791	0.204876	24.9272	0.00020359	0.478735	0.0141248	4.02813	47.0689
IPI:IPI00218236.6	Serine/threonine-protein phosphatase PP1-beta catalytic subunit	0.261858			26.3253	0.823799			26.0485	2	-0.561941				0.443844			26.3253	0.593414			26.0485	2	-0.14957
IPI:IPI00218342.10	C-1-tetrahydrofolate synthase, cytoplasmic	0.63571	19.2844	0.122593	26.5025	1.15556	22.7556	0.262954	26.2159	9.37482e-05	-0.519846	0.014656	-4.29404	44.4823	1.04471	19.2844	0.201466	26.5025	0.833622	22.7556	0.189696	26.2159	0.0891842	0.211091	0.0148377	1.73295	50.7
IPI:IPI00218343.4	Tubulin alpha-1C chain	0.609977	10.405	0.0634679	31.9746	1.56529	42.9254	0.671907	30.8442	4.1384e-07	-0.955313	0.0237689	-6.19643	35.2488	0.993393	10.405	0.103362	31.9746	1.11428	42.9254	0.478308	30.8442	0.382252	-0.120885	0.0187399	-0.883058	41.8322
IPI:IPI00218493.7	Hypoxanthine-guanine phosphoribosyltransferase	0.685977	10.4007	0.0713461	25.3788	1.66532	15.6885	0.261262	24.3234	6.5848e-10	-0.979339	0.0135524	-8.41248	34.8461	1.15657	10.4007	0.12029	25.3788	1.18365	15.6885	0.185696	24.3234	0.808778	-0.02708	0.0123743	-0.243439	44.7659
IPI:IPI00218547.1	Isoform Short of Delta-1-pyrroline-5-carboxylate synthase	0.658497			22.9722	1.21418	9.03492	0.109701	23.0824	2	-0.555687				1.09052			22.9722	0.877913	9.03492	0.0793187	23.0824	2	0.212605
IPI:IPI00218914.5	Retinal dehydrogenase 1	0.659201	23.8514	0.157228	32.091	1.27345	20.2891	0.258371	32.2691	1.21546e-06	-0.614246	0.0129062	-5.40684	59.0196	1.09376	23.8514	0.260878	32.091	0.916919	20.2891	0.186034	32.2691	0.138736	0.176846	0.0138944	1.50029	60.5477
IPI:IPI00218918.5	Annexin A1	0.718834	10.3445	0.0743601	31.6184	1.32083	22.4421	0.296422	30.813	1.85283e-06	-0.601994	0.0119718	-5.50189	43.6324	1.21778	10.3445	0.125974	31.6184	0.949828	22.4421	0.213162	30.813	0.012983	0.267954	0.0109021	2.56629	55.9665
IPI:IPI00218993.1	Isoform Beta of Heat shock protein 105 kDa	0.468687	16.7012	0.0782764	26.9081	0.883895	21.4163	0.189298	25.9079	0.000179299	-0.415207	0.0102156	-4.10803	42.251	0.753263	16.7012	0.125804	26.9081	0.641744	21.4163	0.137438	25.9079	0.269582	0.111519	0.00998018	1.1163	50.4702
IPI:IPI00219005.3	Peptidyl-prolyl cis-trans isomerase FKBP4	0.597936	30.9518	0.185072	26.1213	1.31777	17.2965	0.227928	25.2996	7.61845e-07	-0.719831	0.0160942	-5.67408	48.521	0.979923	30.9518	0.303304	26.1213	0.947148	17.2965	0.163824	25.2996	0.80854	0.0327752	0.0180867	0.243705	46.1236
IPI:IPI00219018.7	Glyceraldehyde-3-phosphate dehydrogenase	0.678832	12.2118	0.0828976	33.0238	1.69678	16.736	0.283974	32.5114	8.89991e-13	-1.01795	0.0112448	-9.5995	48.3007	1.14237	12.2118	0.139503	33.0238	1.20321	16.736	0.201369	32.5114	0.553321	-0.0608415	0.0104181	-0.59608	61.159
IPI:IPI00219029.3	Aspartate aminotransferase, cytoplasmic	0.896413	9.26374	0.0830414	23.6751	1.23539	45.3848	0.560677	24.5086	0.0453476	-0.338974	0.0263842	-2.08686	30.5262	1.65681	9.26374	0.153483	23.6751	0.893768	45.3848	0.405635	24.5086	1.12894e-05	0.763043	0.0230335	5.02769	39.2834
IPI:IPI00219097.4	High mobility group protein B2	0.420397	27.9153	0.117355	24.9796	1.33967			24.8679	2	-0.919271				0.66618	27.9153	0.185966	24.9796	0.965688			24.8679	2	-0.299509
IPI:IPI00219217.3	L-lactate dehydrogenase B chain	0.677074	21.7327	0.147147	30.5383	1.57445	15.9883	0.251727	30.698	1.35642e-10	-0.897377	0.0130185	-7.86491	55.5645	1.13696	21.7327	0.247092	30.5383	1.11992	15.9883	0.179057	30.698	0.885746	0.0170305	0.013924	0.144326	57.6684
IPI:IPI00219525.10	6-phosphogluconate dehydrogenase, decarboxylating	0.774723	11.6112	0.0899545	29.5984	1.64355	25.9449	0.426419	30.0948	5.62856e-08	-0.868832	0.0172083	-6.62317	40.9957	1.35795	11.6112	0.157674	29.5984	1.16592	25.9449	0.302497	30.0948	0.127459	0.192028	0.0153786	1.54849	52.97
IPI:IPI00219526.6	Isoform 1 of Phosphoglucomutase-1	0.802835	17.8907	0.143633	24.2002	1.38748	19.0758	0.264673	23.8653	5.62991e-05	-0.584646	0.0170255	-4.48068	42.0253	1.41699	17.8907	0.253509	24.2002	1.00146	19.0758	0.191036	23.8653	0.00374483	0.415531	0.0184802	3.05668	45.3407
IPI:IPI00219677.4	Putative deoxyribose-phosphate aldolase	0.450437	20.238	0.0911597	22.7126	1.45462	28.3352	0.41217	23.4561	9.67518e-08	-1.00419	0.0215856	-6.83491	32.1513	0.711499	20.238	0.143994	22.7126	1.04541	28.3352	0.296218	23.4561	0.0199212	-0.333908	0.0189684	-2.42444	40.1874
IPI:IPI00219678.3	Eukaryotic translation initiation factor 2 subunit 1	0.481043	13.4653	0.0647738	25.7386	1.65446	33.2433	0.549997	23.8012	5.8905e-08	-1.17342	0.0256246	-7.33035	27.7348	0.783149	13.4653	0.105453	25.7386	1.17494	33.2433	0.390588	23.8012	0.00985471	-0.391789	0.0205075	-2.73587	33.6731
IPI:IPI00219994.2	Isoform 3 of Exportin-2	0.520927	12.1049	0.0630574	25.7707	1.28078	42.7498	0.547531	25.2783	3.21777e-05	-0.759855	0.024107	-4.89394	29.7018	0.841689	12.1049	0.101885	25.7707	0.921998	42.7498	0.394152	25.2783	0.569265	-0.0803085	0.0195461	-0.574423	35.8893
IPI:IPI00220301.5	Peroxiredoxin-6	0.63174	6.83767	0.0431963	27.6279	1.60873	24.0422	0.386773	26.9606	8.6069e-09	-0.976991	0.0159094	-7.74576	31.5622	1.03427	6.83767	0.0707202	27.6279	1.14455	24.0422	0.275175	26.9606	0.335184	-0.110279	0.0127663	-0.97602	38.2683
IPI:IPI00220373.5	Insulin-degrading enzyme	0.258407			22.8933	1.13481			21.93	2	-0.876403				0.437811			22.8933	0.822193			21.93	2	-0.384382
IPI:IPI00220527.5	Isoform 1A of Sorting nexin-1	0.33938	87.1782	0.295866	23.6665	1.2097	52.4045	0.633935	23.0684	9.45658e-05	-0.870315	0.0399822	-4.35254	38.8801	0.558461	87.1782	0.486856	23.6665	0.873986	52.4045	0.458008	23.0684	0.123627	-0.315525	0.0404259	-1.56929	44.734
IPI:IPI00220642.7	14-3-3 protein gamma	0.719571	11.8969	0.0856064	30.5952	1.56743	16.1474	0.253099	30.1495	2.53451e-10	-0.847858	0.0111928	-8.01407	46.7084	1.21972	11.8969	0.145108	30.5952	1.11557	16.1474	0.180135	30.1495	0.318584	0.104151	0.0107176	1.00604	57.8758
IPI:IPI00220667.3	Isoform 4 of Hexokinase-1	1.2748	15.3323	0.195456	24.282	2.16248	26.6635	0.576594	24.3293	1.44473e-05	-0.887684	0.031749	-4.98188	37.5297	2.39392	15.3323	0.367043	24.282	1.49332	26.6635	0.398171	24.3293	6.64491e-06	0.900601	0.0314818	5.07578	46.5416
IPI:IPI00220668.1	Isoform 2 of Serine hydroxymethyltransferase, cytosolic	0.529134			23.5043	1.32707			23.583	2	-0.797935				0.853202			23.5043	0.956025			23.583	2	-0.102823
IPI:IPI00220740.1	Isoform 2 of Nucleophosmin	0.841612	20.6783	0.174031	28.4164	2.23493	21.2894	0.475803	27.5067	1.27798e-11	-1.39331	0.023422	-9.10409	43.3456	1.53704	20.6783	0.317833	28.4164	1.5387	21.2894	0.327581	27.5067	0.991298	-0.00166509	0.023094	-0.0109569	53.7979
IPI:IPI00220834.8	X-ray repair cross-complementing protein 5	0.675799	25.8084	0.174413	25.3993	1.44659	32.1632	0.465271	24.9605	2.09935e-05	-0.770796	0.0255072	-4.82624	39.5895	1.13544	25.8084	0.29304	25.3993	1.04075	32.1632	0.33474	24.9605	0.551663	0.0946896	0.0249481	0.599492	48.0195
IPI:IPI00221300.2	Translation initiation factor eIF-2B subunit alpha	0.67333	19.8178	0.133439	23.505	1.27564	23.7434	0.30288	23.3903	7.84655e-05	-0.602308	0.018626	-4.41326	38.8897	1.12889	19.8178	0.223721	23.505	0.918509	23.7434	0.218085	23.3903	0.132385	0.210377	0.0188417	1.53263	44.8927
IPI:IPI00246058.10	Programmed cell death 6-interacting protein	0.420838	14.5464	0.0612169	25.1935	0.739965	35.5472	0.263037	25.0438	0.00817304	-0.319128	0.0129329	-2.80618	34.6145	0.668809	14.5464	0.0972879	25.1935	0.528786	35.5472	0.187969	25.0438	0.195932	0.140023	0.0113672	1.31333	43.663
IPI:IPI00257508.4	Dihydropyrimidinase-related protein 2	0.542852	11.283	0.06125	25.9375	1.03784	20.5466	0.213241	26.4434	2.01101e-05	-0.494987	0.0104255	-4.84781	39.1053	0.880695	11.283	0.0993688	25.9375	0.753263	20.5466	0.15477	26.4434	0.201474	0.127432	0.00968396	1.29495	48.4665
IPI:IPI00289800.7	Isoform Short of Glucose-6-phosphate 1-dehydrogenase	0.773346	21.9084	0.169428	30.1495	1.7375	33.3643	0.579706	30.4915	1.83959e-07	-0.964157	0.0246317	-6.14329	45.482	1.34533	21.9084	0.294739	30.1495	1.23142	33.3643	0.410855	30.4915	0.45811	0.113905	0.0232504	0.747014	57.2954
IPI:IPI00290142.5	CTP synthase 1	0.58311	6.15363	0.0358824	28.3055	1.28527			22.2056	2	-0.702163				0.952522	6.15363	0.0586146	28.3055	0.924997			22.2056	2	0.0275253
IPI:IPI00290416.3	Isoform 1 of Obg-like ATPase 1	0.643364	7.17518	0.0461626	25.4728	1.38634	18.7105	0.259391	25.2698	1.11579e-07	-0.742977	0.0120771	-6.76073	32.5884	1.05556	7.17518	0.0757385	25.4728	1.00055	18.7105	0.187208	25.2698	0.592167	0.0550125	0.0103817	0.539918	41.0955
IPI:IPI00290566.1	T-complex protein 1 subunit alpha	0.597246	9.51124	0.0568055	26.5067	1.45371	22.0363	0.320345	25.5167	4.6065e-08	-0.856468	0.0146974	-7.06466	32.6858	0.974437	9.51124	0.092681	26.5067	1.04471	22.0363	0.230216	25.5167	0.533404	-0.0702755	0.0125187	-0.628095	41.2472
IPI:IPI00291006.2	Malate dehydrogenase, mitochondrial	0.855515	21.0837	0.180374	28.5896	2.12553	31.2914	0.665108	29.3355	2.83612e-09	-1.27001	0.0289816	-7.46013	42.8886	1.56804	21.0837	0.330601	28.5896	1.47314	31.2914	0.460968	29.3355	0.567924	0.0948967	0.0272773	0.57458	54.8678
IPI:IPI00291175.7	Isoform 1 of Vinculin	0.539416	19.4823	0.105091	26.5149	1.08827	21.1479	0.230146	25.0603	2.12673e-05	-0.548851	0.0131471	-4.78673	41.9427	0.875727	19.4823	0.170612	26.5149	0.785136	21.1479	0.16604	25.0603	0.431735	0.0905911	0.0130602	0.792704	49.4795
IPI:IPI00291419.6	cDNA FLJ53975, highly similar to Acetyl-CoA acetyltransferase, cytosolic	1.32669			24.3247	0.722057	185.924	1.34248	22.999	2	0.60463				2.59068			24.3247	0.515024	185.924	0.957554	22.999	2	2.07565
IPI:IPI00291467.7	ADP/ATP translocase 3	0.953079	21.0273	0.200407	29.4041	3.05606	76.1524	2.32726	28.1594	6.0916e-08	-2.10298	0.0894617	-7.03099	31.618	1.77324	21.0273	0.372866	29.4041	2.06134	76.1524	1.56976	28.1594	0.277496	-0.288096	0.0684262	-1.10135	38.9917
IPI:IPI00291483.4	Aldo-keto reductase family 1 member C3	0.734804	31.1777	0.229095	30.5255	1.09791	45.4979	0.499525	31.4729	0.0211572	-0.363102	0.0233766	-2.37486	53.7105	1.25478	31.1777	0.391211	30.5255	0.796003	45.4979	0.362165	31.4729	0.00464096	0.458775	0.0243231	2.94164	59.7091
IPI:IPI00291922.2	Proteasome subunit alpha type-5	0.654841	17.5052	0.114631	25.9715	1.40826	6.6361	0.0934538	25.3431	5.18909e-11	-0.753423	0.00810129	-8.3707	49.0247	1.08411	17.5052	0.189777	25.9715	1.01544	6.6361	0.0673857	25.3431	0.495401	0.0686728	0.00996605	0.687897	40.8965
IPI:IPI00292020.3	Spermidine synthase	0.804505	2.03832	0.0163984	24.7395	2.19778	1.86122	0.0409056	25.1483	5.59051e-29	-1.39328	0.00228942	-29.1189	40.9264	1.4197	2.03832	0.0289382	24.7395	1.51781	1.86122	0.0282498	25.1483	0.0459911	-0.0981068	0.00229304	-2.04877	47.8482
IPI:IPI00292657.3	Prostaglandin reductase 1	0.787563	24.8587	0.195778	26.1805	1.2461	47.4675	0.591493	26.5448	0.0111655	-0.458538	0.0297608	-2.65799	40.8948	1.37917	24.8587	0.342843	26.1805	0.899817	47.4675	0.427121	26.5448	0.0071196	0.479352	0.0291859	2.80587	50.2674
IPI:IPI00293126.1	Tubulin-folding cofactor B	0.438417	43.6196	0.191236	26.3928	1.06154	8.18044	0.0868384	26.2587	2.58701e-07	-0.62312	0.0105528	-6.0658	44.535	0.685111	43.6196	0.298843	26.3928	0.76886	8.18044	0.0628961	26.2587	0.47924	-0.0837485	0.0137181	-0.715038	35.6677
IPI:IPI00293242.1	Isoform 2 of General transcription factor II-I	0.191684			23.7073	0.251449			22.2036	2	-0.0597653				0.336585			23.7073	0.143239			22.2036	2	0.193346
IPI:IPI00293350.3	Translin-associated protein X	0.350564	26.5186	0.0929647	24.2	0.865261			23.2493	2	-0.514697				0.570826	26.5186	0.151375	24.2	0.628318			23.2493	2	-0.0574917
IPI:IPI00294158.1	Biliverdin reductase A	0.587571	2.72079	0.0159865	25.2476	0.908863	71.7618	0.652217	24.5994	0.0625976	-0.321292	0.0271467	-1.95003	24.7264	0.961274	2.72079	0.0261542	25.2476	0.661938	71.7618	0.475019	24.5994	0.0456716	0.299336	0.0203461	2.09854	26.1262
IPI:IPI00294159.3	Tricarboxylate transport protein, mitochondrial	0.926009	11.237	0.104056	24.1754	1.77475	22.8882	0.40621	23.6663	1.70261e-06	-0.848743	0.0214683	-5.79265	33.405	1.738	11.237	0.1953	24.1754	1.25478	22.8882	0.287197	23.6663	0.00145042	0.483226	0.0202137	3.39882	43.8732
IPI:IPI00294398.2	Isoform 1 of Hydroxyacyl-coenzyme A dehydrogenase, mitochondrial	1.06662			23.088	2.57799	16.8391	0.43411	24.1831	2	-1.51137				2.06134			23.088	1.76042	16.8391	0.29644	24.1831	2	0.300915
IPI:IPI00294578.1	Isoform 1 of Protein-glutamine gamma-glutamyltransferase 2	0.372711	25.3019	0.0943029	26.9619	0.965044	62.0462	0.598773	25.3667	0.00108445	-0.592333	0.0271023	-3.59801	31.4742	0.60761	25.3019	0.153737	26.9619	0.706885	62.0462	0.438595	25.3667	0.516487	-0.0992751	0.0229922	-0.654712	39.0973
IPI:IPI00294911.1	Succinate dehydrogenase [ubiquinone] iron-sulfur subunit, mitochondrial	0.496096	16.269	0.08071	24.6721	1.36631	24.5219	0.335046	24.1421	1.35746e-07	-0.870218	0.0171494	-6.64513	33.5173	0.798769	16.269	0.129952	24.6721	0.984219	24.5219	0.241349	24.1421	0.140752	-0.18545	0.0152642	-1.50103	42.4359
IPI:IPI00295098.3	Signal recognition particle receptor subunit beta	0.325581	0.0150474	4.89915e-05	24.0417	0.611172	75.4182	0.460935	24.0655	0.050495	-0.285591	0.0191554	-2.06347	23.0704	0.535992	0.0150474	8.06529e-05	24.0417	0.433851	75.4182	0.327202	24.0655	0.39013	0.102141	0.0135997	0.875863	23.0768
IPI:IPI00295386.7	Carbonyl reductase [NADPH] 1	1.03626	18.419	0.19087	27.6776	2.26577	19.803	0.44869	27.9163	1.90959e-10	-1.22951	0.0229689	-8.11263	46.3583	1.9447	18.419	0.358195	27.6776	1.55979	19.803	0.308884	27.9163	0.0161613	0.384914	0.0240064	2.48428	53.2303
IPI:IPI00295400.1	Isoform 1 of Tryptophanyl-tRNA synthetase, cytoplasmic	0.834707	8.79678	0.0734274	23.4859	1.40001	92.0621	1.28888	22.9915	0.0287695	-0.565306	0.0591854	-2.32368	24.4385	1.50984	8.79678	0.132817	23.4859	1.01033	92.0621	0.930131	22.9915	0.0274624	0.49951	0.0461106	2.32618	28.0338
IPI:IPI00295851.4	Coatomer subunit beta	0.42683	14.6577	0.0625634	24.1513	2.64433	38.9857	1.03091	23.5033	1.68226e-10	-2.2175	0.0464528	-10.2886	25.1546	0.672468	14.6577	0.0985683	24.1513	1.80056	38.9857	0.701961	23.5033	1.21345e-06	-1.12809	0.0339478	-6.12265	28.5554
IPI:IPI00295857.7	Isoform 1 of Coatomer subunit alpha	0.654825	33.0452	0.216388	22.8361	2.464			22.3966	2	-1.80917				1.08405	33.0452	0.358226	22.8361	1.68093			22.3966	2	-0.59688
IPI:IPI00296183.8	Aldehyde dehydrogenase, dimeric NADP-preferring	0.787725	13.6744	0.107717	29.7736	1.5718	21.3641	0.335801	31.5319	3.18947e-08	-0.784075	0.0142674	-6.56424	48.8214	1.38581	13.6744	0.189501	29.7736	1.1181	21.3641	0.238873	31.5319	0.0270407	0.267702	0.0139403	2.26734	59.1119
IPI:IPI00296913.1	ADP-sugar pyrophosphatase	0.72534	20.99	0.152249	25.3183	1.41785	7.05334	0.100006	25.6258	9.89192e-09	-0.692513	0.00991593	-6.95443	46.7011	1.23142	20.99	0.258475	25.3183	1.0215	7.05334	0.0720499	25.6258	0.0738944	0.209921	0.0130206	1.83967	36.8012
IPI:IPI00297084.7	Dolichyl-diphosphooligosaccharide--protein glycosyltransferase 48 kDa subunit	0.69862	10.8375	0.0757126	24.5088	1.75383	30.0289	0.526656	24.7324	1.58397e-07	-1.05521	0.0243834	-6.75759	30.4703	1.17709	10.8375	0.127567	24.5088	1.24055	30.0289	0.372522	24.7324	0.658307	-0.0634537	0.0202671	-0.445719	38.3459
IPI:IPI00297477.3	U2 small nuclear ribonucleoprotein A'	0.743994	12.5713	0.0935295	23.8747	2.24514	0.0667254	0.00149808	23.3907	5.1999e-18	-1.50115	0.00398157	-23.7901	23.6223	1.26553	12.5713	0.159094	23.8747	1.54516	0.0667254	0.00103102	23.3907	0.00235683	-0.27963	0.00670778	-3.41424	23.1772
IPI:IPI00297779.7	T-complex protein 1 subunit beta	0.548121	8.07536	0.0442627	27.3596	1.58444	28.1801	0.446497	26.2068	1.85834e-08	-1.03632	0.0186553	-7.5874	29.9628	0.887841	8.07536	0.0716964	27.3596	1.12889	28.1801	0.318121	26.2068	0.0549806	-0.241044	0.0147594	-1.98409	35.6749
IPI:IPI00297982.7	Eukaryotic translation initiation factor 2 subunit 3	0.494565	8.87341	0.0438848	25.2289	0.88267	35.3802	0.31229	23.2892	0.00383014	-0.388105	0.0151487	-3.15327	28.0134	0.797967	8.87341	0.0708069	25.2289	0.640318	35.3802	0.226546	23.2892	0.168071	0.157649	0.0125341	1.40814	34.3741
IPI:IPI00298994.6	Talin-1	0.36252	20.9753	0.0760398	26.4191	0.882022	27.7502	0.244763	25.9164	3.43964e-05	-0.519502	0.0123225	-4.67991	38.8779	0.592263	20.9753	0.124229	26.4191	0.639442	27.7502	0.177447	25.9164	0.662606	-0.0471789	0.0115491	-0.439009	48.479
IPI:IPI00299155.5	Proteasome subunit alpha type-4	0.695414	11.1844	0.0777781	27.2182	1.73984	12.4846	0.217213	26.5989	1.433e-12	-1.04443	0.0110238	-9.94749	41.6673	1.17494	11.1844	0.13141	27.2182	1.23343	12.4846	0.153989	26.5989	0.572762	-0.0584889	0.0106173	-0.567631	51.2784
IPI:IPI00299254.4	Eukaryotic translation initiation factor 5B	0.370828	33.7823	0.125274	23.6454	0.819516	103.998	0.852283	22.2351	0.0408255	-0.448688	0.0436285	-2.14812	27.0269	0.601349	33.7823	0.203149	23.6454	0.590518	103.998	0.614129	22.2351	0.954949	0.010831	0.0362113	0.0569175	33.4644
IPI:IPI00299506.9	Isoform 2 of Glucosamine--fructose-6-phosphate aminotransferase [isomerizing] 1	0.475026			24.1351	1.02501	26.9559	0.2763	23.5595	2	-0.549982				0.765482			24.1351	0.743955	26.9559	0.20054	23.5595	2	0.0215264
IPI:IPI00299573.12	60S ribosomal protein L7a	0.76273	13.051	0.0995439	28.0351	1.97078	19.3859	0.382052	27.2499	3.46526e-11	-1.20805	0.017571	-9.11351	38.8123	1.32173	13.051	0.172499	28.0351	1.37917	19.3859	0.267364	27.2499	0.651346	-0.0574402	0.0159645	-0.454609	50.2925
IPI:IPI00299608.3	Isoform 1 of 26S proteasome non-ATPase regulatory subunit 1	0.511687	35.4558	0.181423	25.4418	1.23031	20.1242	0.24759	24.2194	1.90827e-06	-0.718619	0.0173537	-5.4551	45.759	0.833622	35.4558	0.295567	25.4418	0.889403	20.1242	0.178986	24.2194	0.687648	-0.055782	0.0190075	-0.404604	45.8839
IPI:IPI00299904.3	Isoform 1 of DNA replication licensing factor MCM7	0.049055	48.9534	0.0240141	25.068	0.479604	81.7982	0.392308	24.39	0.00280709	-0.430549	0.0170428	-3.29802	26.1688	0.162024	48.9534	0.0793162	25.068	0.335427	81.7982	0.274374	24.39	0.15737	-0.173404	0.0144135	-1.44435	35.6565
IPI:IPI00300567.1	Isoform 1 of 3,2-trans-enoyl-CoA isomerase, mitochondrial	0.897861	9.22596	0.0828363	23.5634	1.88708	17.715	0.334295	25.0722	5.32302e-09	-0.989216	0.0168488	-7.62091	35.7853	1.68093	9.22596	0.155082	23.5634	1.32501	17.715	0.234726	25.0722	0.00710167	0.355916	0.0159435	2.81875	45.7123
IPI:IPI00302458.10	Exportin-7	0.532412	11.1394	0.0593073	22.1792	1.62562			27.1283	2	-1.09321				0.860379	11.1394	0.0958408	22.1792	1.15561			27.1283	2	-0.295233
IPI:IPI00302592.2	Isoform 2 of Filamin-A	0.552949	14.4664	0.0799921	28.3891	1.38097	41.5124	0.573274	26.4868	8.4055e-06	-0.828021	0.0244615	-5.2942	32.0493	0.897735	14.4664	0.12987	28.3891	0.996063	41.5124	0.41349	26.4868	0.492942	-0.098328	0.0201858	-0.692076	39.4595
IPI:IPI00302925.4	59 kDa protein	0.72191	9.52891	0.0687902	26.3747	1.761	18.756	0.330293	26.2277	5.74459e-10	-1.03909	0.0152015	-8.42775	35.2561	1.22527	9.52891	0.116755	26.3747	1.24617	18.756	0.23373	26.2277	0.857253	-0.0208922	0.0133384	-0.180898	45.3828
IPI:IPI00302927.6	T-complex protein 1 subunit delta	0.523151	13.0314	0.0681739	27.4352	1.60927	19.2902	0.310431	26.3643	7.9883e-11	-1.08612	0.0142596	-9.09544	35.6752	0.843193	13.0314	0.10988	27.4352	1.14499	19.2902	0.22087	26.3643	0.00940721	-0.301794	0.0123827	-2.71208	45.447
IPI:IPI00303318.2	Protein FAM49B	0.576657	14.6064	0.0842289	26.3476	1.47035	9.1061	0.133891	26.3294	4.4076e-13	-0.893688	0.00828206	-9.82012	48.1651	0.947391	14.6064	0.13838	26.3476	1.05739	9.1061	0.0962873	26.3294	0.249471	-0.110004	0.00890911	-1.16544	49.1092
IPI:IPI00303476.1	ATP synthase subunit beta, mitochondrial	0.76775	21.5602	0.165529	28.0787	3.51304	37.1445	1.3049	28.3731	7.09132e-14	-2.74529	0.051886	-12.0521	34.271	1.33438	21.5602	0.287696	28.0787	2.39392	37.1445	0.889211	28.3731	5.17763e-06	-1.05954	0.041586	-5.19568	43.4974
IPI:IPI00304417.7	Isocitrate dehydrogenase 3, beta subunit isoform a precursor	0.431643	30.5532	0.131881	24.2831	0.975647	16.4436	0.160432	23.1566	1.34036e-05	-0.544004	0.0123591	-4.89338	44.4917	0.675657	30.5532	0.206435	24.2831	0.713557	16.4436	0.117335	23.1566	0.746474	-0.0378996	0.0135682	-0.325367	43.1872
IPI:IPI00304435.3	Protein NipSnap homolog 1	0.709636	12.713	0.0902157	25.7966	1.82821	4.33635	0.0792775	24.9005	2.64944e-18	-1.11857	0.00668096	-13.685	48.6576	1.20321	12.713	0.152963	25.7966	1.28876	4.33635	0.0558849	24.9005	0.349574	-0.085548	0.00817391	-0.946226	41.0226
IPI:IPI00304925.5	Heat shock 70 kDa protein 1A/1B	0.394004	42.8949	0.169008	30.1104	1.26601	66.8698	0.846578	29.5093	3.08748e-05	-0.872005	0.0343014	-4.70829	39.2837	0.631242	42.8949	0.27077	30.1104	0.911209	66.8698	0.609324	29.5093	0.110263	-0.279967	0.0296411	-1.62615	49.5456
IPI:IPI00305010.3	Isoform 1 of Calcineurin-like phosphoesterase domain-containing protein 1	0.315965	9.41657	0.0297531	24.8193	0.948521	3.58476	0.0340022	22.8841	7.80842e-16	-0.632556	0.00268463	-12.2083	44.7055	0.521587	9.41657	0.0491156	24.8193	0.695883	3.58476	0.0249457	22.8841	0.00299754	-0.174297	0.00306902	-3.14623	43.0654
IPI:IPI00305286.1	15-hydroxyprostaglandin dehydrogenase [NAD+]	0.311009	10.8771	0.0338288	25.7338	0.70377	55.7663	0.392466	24.7651	0.00568323	-0.39276	0.0171621	-2.99807	27.6882	0.518128	10.8771	0.0563573	25.7338	0.497118	55.7663	0.277224	24.7651	0.857011	0.02101	0.0133842	0.181606	32.7683
IPI:IPI00305692.5	Thioredoxin-like protein 1	0.435591	28.1316	0.122539	25.2477	1.01377	71.1838	0.721637	24.3039	0.00400656	-0.578176	0.0345457	-3.11074	30.7553	0.681453	28.1316	0.191704	25.2477	0.7363	71.1838	0.524126	24.3039	0.749819	-0.0548468	0.0291584	-0.321196	38.0674
IPI:IPI00306280.4	Density-regulated protein	0.707514			23.8587	1.68759	18.3327	0.309382	23.4009	2	-0.98008				1.19755			23.8587	1.19755	18.3327	0.219544	23.4009	2	0
IPI:IPI00306825.3	Isoform 1 of Tumor protein D54	0.678134	3.09861	0.0210127	26.51	1.03114	15.0818	0.155514	25.372	0.00018908	-0.353004	0.00692201	-4.2429	30.5942	1.14106	3.09861	0.0353569	26.51	0.748242	15.0818	0.112849	25.372	7.93167e-06	0.392816	0.00578148	5.16618	37.9223
IPI:IPI00306960.3	Asparaginyl-tRNA synthetase, cytoplasmic	0.596805	40.3102	0.240573	24.3508	2.05025	17.8237	0.365429	22.6085	2.48107e-11	-1.45344	0.0260428	-9.00644	41.6853	0.971668	40.3102	0.391682	24.3508	1.42943	17.8237	0.254777	22.6085	0.00821856	-0.457763	0.0273541	-2.76777	44.1261
IPI:IPI00329389.8	60S ribosomal protein L6	0.730009	11.4153	0.0833326	27.1952	1.896	14.3651	0.272363	26.9202	1.1214e-12	-1.16599	0.0131816	-10.1557	40.3374	1.24326	11.4153	0.141922	27.1952	1.33131	14.3651	0.191245	26.9202	0.431336	-0.0880536	0.0123227	-0.793219	50.8416
IPI:IPI00329633.5	Threonyl-tRNA synthetase, cytoplasmic	0.733921	41.9237	0.307687	26.0016	1.73689	26.0663	0.452744	27.0026	2.83339e-07	-1.00297	0.0286	-5.9307	49.8391	1.25396	41.9237	0.525706	26.0016	1.23012	26.0663	0.320646	27.0026	0.894689	0.0238418	0.0320928	0.133087	47.3045
IPI:IPI00332511.5	Serine/threonine-protein phosphatase 2A 55 kDa regulatory subunit B alpha isoform	0.554389	7.34928	0.0407436	23.0039	1.02745			21.2865	2	-0.473064				0.904646	7.34928	0.066485	23.0039	0.745207			21.2865	2	0.159439
IPI:IPI00333215.1	Isoform 1 of Transcription elongation factor A protein 1	0.140521			22.6608	0.628048			23.3194	2	-0.487527				0.265654			22.6608	0.446048			23.3194	2	-0.180393
IPI:IPI00333619.4	Isoform 1 of Fatty aldehyde dehydrogenase	0.717922	11.5986	0.0832688	27.679	1.22097	10.7196	0.130883	28.3908	4.52848e-07	-0.503046	0.00761841	-5.76336	52.0481	1.21463	11.5986	0.14088	27.679	0.882194	10.7196	0.0945675	28.3908	0.00066643	0.332434	0.00842069	3.6227	51.5289
IPI:IPI00334190.4	Stomatin-like protein 2	0.82335	38.7414	0.318977	25.2519	1.98389	29.5602	0.586442	25.7433	1.69041e-07	-1.16054	0.0354122	-6.16713	45.5138	1.48293	38.7414	0.574509	25.2519	1.38581	29.5602	0.409648	25.7433	0.623619	0.097128	0.0386639	0.49396	47.3414
IPI:IPI00334907.3	Isoform 1 of Phosphatidylinositol transfer protein beta isoform	0.47597	31.1274	0.148157	23.5068	1.08681			23.5973	2	-0.610842				0.768261	31.1274	0.239139	23.5068	0.784363			23.5973	2	-0.0161019
IPI:IPI00339269.1	Heat shock 70 kDa protein 6	0.554226	58.1727	0.322408	30.1104	1.47601	14.9347	0.220439	29.5117	6.40821e-09	-0.921787	0.0181771	-6.83705	56.0449	0.902932	58.1727	0.52526	30.1104	1.06068	14.9347	0.15841	29.5117	0.30181	-0.15775	0.0228122	-1.04444	45.3932
IPI:IPI00339384.5	Isoform 1 of Retinol dehydrogenase 11	0.573692	20.2559	0.116207	23.8954	1.15633	25.6288	0.296353	23.9352	7.40603e-05	-0.582636	0.0172446	-4.4368	38.535	0.937433	20.2559	0.189886	23.8954	0.834071	25.6288	0.213762	23.9352	0.430366	0.103362	0.0168774	0.795623	45.6797
IPI:IPI00375145.1	Isoform Short of Ubiquitin carboxyl-terminal hydrolase 5	0.384434			23.0809	1.73798	24.9446	0.433532	23.3868	2	-1.35354				0.624342			23.0809	1.23245	24.9446	0.307431	23.3868	2	-0.608111
IPI:IPI00375441.2	Isoform 1 of Far upstream element-binding protein 1	0.624342	5.92843	0.0370137	24.715	1.23919	1.23761	0.0153363	24.0533	2.12933e-16	-0.61485	0.00213522	-13.306	40.6305	1.01928	5.92843	0.0604274	24.715	0.895697	1.23761	0.0110852	24.0533	0.0285245	0.123584	0.00290583	2.29259	32.3167
IPI:IPI00375513.3	Isoform Soluble of Catechol O-methyltransferase	0.541969	22.724	0.123157	24.4451	1.29562	17.9147	0.232106	23.671	2.26995e-07	-0.753647	0.0148436	-6.18584	41.3876	0.879715	22.724	0.199906	24.4451	0.932496	17.9147	0.167054	23.671	0.670923	-0.0527816	0.0152351	-0.427622	45.968
IPI:IPI00376215.2	Isoform 2 of DNA-dependent protein kinase catalytic subunit	0.685937	10.7979	0.0740668	25.4521	2.99866	33.7149	1.01099	26.8363	1.83542e-12	-2.31272	0.0405826	-11.4803	29.7941	1.15589	10.7979	0.124812	25.4521	2.02763	33.7149	0.683614	26.8363	1.55897e-05	-0.871738	0.0303773	-5.00163	35.3566
IPI:IPI00376448.4	39S ribosomal protein L10, mitochondrial	0.47628			23.5454	1.37136			22.1691	2	-0.895078				0.770687			23.5454	0.989032			22.1691	2	-0.218345
IPI:IPI00377066.1	ras suppressor protein 1 isoform 2	0.325541	20.342	0.0662217	24.5927	0.56074			22.4018	2	-0.2352				0.535724	20.342	0.108977	24.5927	0.403606			22.4018	2	0.132119
IPI:IPI00382459.1	Isoform 3 of Cullin-3	0.191251			29.938	1.25925			30.7511	2	-1.068				0.335427			29.938	0.907312			30.7511	2	-0.571884
IPI:IPI00383296.5	Isoform 2 of Heterogeneous nuclear ribonucleoprotein M	0.514561	46.9593	0.241634	24.6824	1.63327	14.2359	0.232511	23.6994	2.89232e-10	-1.11871	0.0196006	-7.99069	46.3588	0.836477	46.9593	0.392804	24.6824	1.15983	14.2359	0.165113	23.6994	0.0385843	-0.323356	0.0228813	-2.13767	40.7987
IPI:IPI00383581.4	cDNA FLJ61290, highly similar to Neutral alpha-glucosidase AB	0.528524	13.0987	0.0692298	26.6741	1.38428	22.5223	0.311772	26.5023	2.06383e-08	-0.855757	0.0143594	-7.14139	36.244	0.85113	13.0987	0.111487	26.6741	0.999292	22.5223	0.225064	26.5023	0.194665	-0.148162	0.0126718	-1.31619	45.7699
IPI:IPI00386755.2	ERO1-like protein alpha	0.652435	16.679	0.10882	23.6749	1.36191	15.6161	0.212677	23.7707	3.08607e-07	-0.709475	0.0135434	-6.09639	41.2451	1.0824	16.679	0.180534	23.6749	0.979923	15.6161	0.153026	23.7707	0.392063	0.102481	0.0140631	0.864177	45.1075
IPI:IPI00395627.3	Isoform 1 of Calcyclin-binding protein	0.567283	22.2459	0.126197	27.3823	1.17248	39.6718	0.465145	25.9669	0.000263537	-0.6052	0.0225217	-4.03272	37.1401	0.928333	22.2459	0.206516	27.3823	0.849541	39.6718	0.337028	25.9669	0.584894	0.0787914	0.0205211	0.55002	47.2988
IPI:IPI00395674.1	Isoform SM-B of Small nuclear ribonucleoprotein-associated proteins B and B'	0.53017			24.8177	1.9261			24.079	2	-1.39593				0.855562			24.8177	1.35025			24.079	2	-0.494692
IPI:IPI00395676.1	Isoform 2 of UTP--glucose-1-phosphate uridylyltransferase	0.282742			23.7585	1.09494	47.4353	0.51939	24.3128	2	-0.812203				0.484122			23.7585	0.790667	47.4353	0.375055	24.3128	2	-0.306545
IPI:IPI00395769.2	Isoform Heart of ATP synthase subunit gamma, mitochondrial	0.956796	19.8566	0.189988	25.7374	2.69835	12.8227	0.346	26.4054	4.18208e-16	-1.74155	0.0204852	-12.1679	46.8291	1.80056	19.8566	0.357531	25.7374	1.85637	12.8227	0.238037	26.4054	0.713925	-0.0558138	0.0229062	-0.368778	47.7011
IPI:IPI00395887.4	Thioredoxin-related transmembrane protein 1	0.574835	17.1838	0.0987782	24.8222	1.04031	20.1262	0.209374	24.4476	0.00015815	-0.465471	0.0125436	-4.15605	41.4844	0.944832	17.1838	0.162358	24.8222	0.755153	20.1262	0.151984	24.4476	0.0996885	0.189679	0.0127575	1.67933	47.2554
IPI:IPI00396321.1	Leucine-rich repeat-containing protein 59	0.563667	12.9115	0.0727779	28.169	1.37608	10.3098	0.141871	27.1747	4.17514e-12	-0.81241	0.00780429	-9.1962	47.3256	0.922611	12.9115	0.119123	28.169	0.992836	10.3098	0.102359	27.1747	0.435725	-0.0702248	0.00799557	-0.785355	53.2621
IPI:IPI00396370.6	Isoform 1 of Eukaryotic translation initiation factor 3 subunit B	0.464586	16.8115	0.0781038	25.964	1.32222	26.1505	0.345766	24.5654	1.79266e-07	-0.85763	0.0170835	-6.56163	33.2796	0.747489	16.8115	0.125664	25.964	0.952952	26.1505	0.249202	24.5654	0.100625	-0.205463	0.0149844	-1.67847	42.3219
IPI:IPI00396485.3	Elongation factor 1-alpha 1	0.629192	19.7124	0.124029	31.6254	1.60487	10.4868	0.168299	30.2928	3.01157e-14	-0.97568	0.00947755	-10.0221	57.7301	1.02984	19.7124	0.203006	31.6254	1.14183	10.4868	0.119741	30.2928	0.276105	-0.111987	0.0103719	-1.09961	57.2567
IPI:IPI00397526.3	Isoform 1 of Myosin-10	0.663707	38.2513	0.253877	27.472	0.918107			29.8985	2	-0.2544				1.11557	38.2513	0.426719	27.472	0.672468			29.8985	2	0.443099
IPI:IPI00401072.1	Isoform 2 of Proteasome assembly chaperone 1	0.253378	20.1707	0.0511081	23.2202	0.789545			22.3273	2	-0.536167				0.416785	20.1707	0.0840682	23.2202	0.569212			22.3273	2	-0.152428
IPI:IPI00401264.5	Endoplasmic reticulum resident protein 44	0.800191			23.6247	2.03682			23.5121	2	-1.23663				1.40957			23.6247	1.42134			23.5121	2	-0.0117702
IPI:IPI00402391.3	Isoform 3 of Heterogeneous nuclear ribonucleoprotein U-like protein 1	0.558652			22.5911	1.5461	283.604	4.38479	22.4032	2	-0.987445				0.914759			22.5911	1.10391	283.604	3.13074	22.4032	2	-0.189154
IPI:IPI00410017.1	Isoform 2 of Polyadenylate-binding protein 1	0.650422	12.8662	0.0836845	26.7801	1.69879	22.4611	0.381567	25.1862	5.22714e-09	-1.04837	0.0182747	-7.75511	33.842	1.07659	12.8662	0.138516	26.7801	1.20518	22.4611	0.270697	25.1862	0.313758	-0.128591	0.0159202	-1.01914	43.5946
IPI:IPI00411540.3	Non-histone chromosomal protein	0.476182	6.22693	0.0296515	26.0342	1.17415	22.6354	0.265774	25.5264	3.62481e-07	-0.697972	0.0115507	-6.49433	29.8361	0.76886	6.22693	0.0478763	26.0342	0.851403	22.6354	0.192718	25.5264	0.399939	-0.0825427	0.00938873	-0.851874	35.8463
IPI:IPI00411706.1	S-formylglutathione hydrolase	0.4941	22.0753	0.109074	23.7754	1.71987			24.5181	2	-1.22577				0.796003	22.0753	0.17572	23.7754	1.21972			24.5181	2	-0.423715
IPI:IPI00412156.3	Isoform 2 of Protein phosphatase methylesterase 1	0.283013	73.7054	0.208596	23.4078	0.481485			23.1235	2	-0.198472				0.485581	73.7054	0.3579	23.4078	0.336585			23.1235	2	0.148997
IPI:IPI00412579.6	60S ribosomal protein L10a	1.01479	8.9958	0.0912884	27.2375	2.31799	30.0455	0.696453	26.4868	1.30154e-08	-1.30321	0.029646	-7.56886	31.8947	1.85663	8.9958	0.167019	27.2375	1.589	30.0455	0.477424	26.4868	0.0925965	0.267628	0.024157	1.72191	41.1509
IPI:IPI00413641.7	Aldose reductase	0.808115	27.7241	0.224043	30.9802	1.44306	33.856	0.488563	31.3329	0.000100892	-0.634946	0.0228244	-4.20278	53.3774	1.42694	27.7241	0.395607	30.9802	1.03852	33.856	0.351603	31.3329	0.0148753	0.388418	0.0239912	2.50769	60.0158
IPI:IPI00414676.6	Heat shock protein HSP 90-beta	0.663369	25.1131	0.166592	31.9582	1.21746	39.9478	0.486348	31.0676	0.000363391	-0.554092	0.0208673	-3.83573	48.2318	1.1149	25.1131	0.279987	31.9582	0.879715	39.9478	0.351426	31.0676	0.102143	0.235189	0.0200727	1.66003	59.8249
IPI:IPI00414980.2	Isoform 2 of Myosin-Ib	0.415013			23.2751	0.804546	11.0542	0.0889359	22.9388	2	-0.389533				0.661938			23.2751	0.580109	11.0542	0.0641261	22.9388	2	0.0818296
IPI:IPI00418262.5	Fructose-bisphosphate aldolase	0.457316	1.59807	0.00730822	28.1586	1.20143	17.0667	0.205044	28.1916	1.84796e-09	-0.744116	0.00753277	-8.5736	29.1297	0.730951	1.59807	0.0116811	28.1586	0.868338	17.0667	0.148196	28.1916	0.0776197	-0.137387	0.00567158	-1.82429	31.4565
IPI:IPI00419258.4	High mobility group protein B1	0.596261	8.20207	0.0489058	26.7639	1.3904	19.1217	0.265868	25.9038	2.53721e-08	-0.79414	0.012091	-7.22215	33.5333	0.969509	8.20207	0.0795198	26.7639	1.00328	19.1217	0.191843	25.9038	0.741924	-0.0337666	0.0103771	-0.331473	42.3114
IPI:IPI00419880.6	40S ribosomal protein S3a	0.819197	11.002	0.0901284	27.5126	2.41721	30.5622	0.738751	27.6424	1.14492e-10	-1.59801	0.0300012	-9.22594	33.0747	1.46946	11.002	0.161671	27.5126	1.65681	30.5622	0.506357	27.6424	0.235138	-0.187348	0.0241944	-1.20446	42.1214
IPI:IPI00427330.3	Ribosome maturation protein SBDS	0.374256	7.02261	0.0262825	25.2985	0.713467	15.9657	0.11391	22.5395	0.000145066	-0.339211	0.00609269	-4.34576	30.1751	0.612857	7.02261	0.0430385	25.2985	0.505133	15.9657	0.0806482	22.5395	0.146204	0.107724	0.00527931	1.4826	39.0632
IPI:IPI00438230.3	Isoform 2 of Transcription intermediary factor 1-beta	0.134412	50.8421	0.0683377	25.4196	0.453775	66.2281	0.300527	24.1147	0.0140616	-0.319363	0.0151508	-2.59458	32.7216	0.235346	50.8421	0.119655	25.4196	0.314835	66.2281	0.208509	24.1147	0.495224	-0.0794891	0.0133538	-0.687869	43.0542
IPI:IPI00440493.2	ATP synthase subunit alpha, mitochondrial	0.837839	17.5078	0.146687	28.5614	2.32157	34.6476	0.804369	28.7217	7.91128e-10	-1.48374	0.0331414	-8.15025	37.5514	1.51781	17.5078	0.265735	28.5614	1.59326	34.6476	0.552026	28.7217	0.657019	-0.0754489	0.0285238	-0.446735	49.4111
IPI:IPI00444262.3	cDNA FLJ45706 fis, clone FEBRA2028457, highly similar to Nucleolin	0.783697	11.4713	0.0899006	27.3673	1.98544	11.3757	0.225857	27.1517	2.0131e-14	-1.20174	0.0116033	-11.1563	44.0686	1.36542	11.4713	0.156632	27.3673	1.38803	11.3757	0.157898	27.1517	0.834087	-0.0226123	0.0115387	-0.210507	52.5113
IPI:IPI00449263.1	ANP32A protein (Fragment)	0.705592	26.5687	0.187467	27.1611	1.61683	32.0942	0.518909	27.264	1.13931e-06	-0.91124	0.0259348	-5.65837	43.0792	1.18894	26.5687	0.315885	27.1611	1.14989	32.0942	0.369046	27.264	0.806526	0.0390502	0.0251661	0.246159	52.1413
IPI:IPI00450235.1	Nuclease sensitive element binding protein-1	0.280143	42.0842	0.117896	26.2996	0.499114			23.4207	2	-0.21897				0.476899	42.0842	0.200699	26.2996	0.352863			23.4207	2	0.124036
IPI:IPI00453476.2	29 kDa protein	0.601837	21.6798	0.130477	29.2905	1.50161	35.0123	0.525749	28.5182	5.53818e-07	-0.899774	0.0228901	-5.94716	40.1436	0.983359	21.6798	0.21319	29.2905	1.076	35.0123	0.376731	28.5182	0.520405	-0.0926381	0.0204887	-0.647192	51.1051
IPI:IPI00455315.4	Isoform 1 of Annexin A2	0.639604	15.1607	0.0969683	31.9226	1.46662	19.7162	0.289162	31.4039	1.29369e-09	-0.827016	0.0122454	-7.47355	48.5752	1.04996	15.1607	0.159181	31.9226	1.05482	19.7162	0.207971	31.4039	0.964139	-0.00486451	0.0116089	-0.0451485	59.9878
IPI:IPI00455383.4	Isoform 2 of Clathrin heavy chain 1	0.855345	35.5955	0.304464	26.5744	1.78158	46.7049	0.832086	26.3151	6.05888e-05	-0.926236	0.0430772	-4.4627	41.5801	1.56427	35.5955	0.556809	26.5744	1.26203	46.7049	0.589428	26.3151	0.152754	0.302243	0.0433518	1.45162	50.8143
IPI:IPI00456750.2	Niban-like protein 1	0.709089	14.1496	0.100333	23.7201	1.28938			22.8627	2	-0.580294				1.20284	14.1496	0.170197	23.7201	0.928333			22.8627	2	0.274506
IPI:IPI00456969.1	Cytoplasmic dynein 1 heavy chain 1	0.616151	20.4485	0.125993	25.2854	1.16507	47.1288	0.549084	23.9813	0.00242537	-0.548919	0.0278792	-3.28752	32.6108	1.00328	20.4485	0.205154	25.2854	0.845274	47.1288	0.398367	23.9813	0.320796	0.158002	0.0247251	1.00483	41.5362
IPI:IPI00465132.4	Coatomer subunit epsilon	0.474423	11.926	0.0565799	25.1777	1.70897	56.2375	0.961085	24.9403	1.63962e-06	-1.23455	0.0407827	-6.11324	26.7239	0.764887	11.926	0.0912208	25.1777	1.21156	56.2375	0.681354	24.9403	0.0164923	-0.446677	0.0309425	-2.53931	30.1855
IPI:IPI00465248.5	Isoform alpha-enolase of Alpha-enolase	0.756141	13.5293	0.102301	31.5709	1.65832	23.194	0.384631	30.9308	5.30662e-09	-0.902179	0.0156755	-7.20579	44.597	1.30329	13.5293	0.176326	31.5709	1.17976	23.194	0.273633	30.9308	0.308125	0.123533	0.0144317	1.02831	57.2946
IPI:IPI00465256.4	GTP:AMP phosphotransferase, mitochondrial	0.764012	6.60677	0.0504766	24.2727	1.57943	4.19384	0.066239	24.7649	1.31374e-15	-0.815422	0.00475427	-11.8261	46.4266	1.32722	6.60677	0.0876866	24.2727	1.12405	4.19384	0.0471407	24.7649	0.00903493	0.203176	0.00551609	2.73563	42.6608
IPI:IPI00465361.4	60S ribosomal protein L13	0.732525	13.1756	0.0965146	27.4946	2.00293	16.8395	0.337283	26.5933	2.8032e-12	-1.2704	0.0161933	-9.98326	38.8463	1.24987	13.1756	0.164677	27.4946	1.40032	16.8395	0.235808	26.5933	0.222843	-0.150457	0.0148566	-1.23439	49.8669
IPI:IPI00465431.8	Galectin-3	0.405643	5.74182	0.0232913	26.6368	0.716344	33.3266	0.238733	25.6018	0.00452067	-0.310701	0.0101993	-3.07651	29.1857	0.65002	5.74182	0.037323	26.6368	0.507683	33.3266	0.169194	25.6018	0.12083	0.142337	0.00800984	1.5904	34.6454
IPI:IPI00465439.5	Fructose-bisphosphate aldolase A	0.574573	19.1699	0.110145	29.81	1.39911	22.0948	0.309131	29.0588	1.40714e-08	-0.824538	0.014333	-6.88719	45.5798	0.941875	19.1699	0.180557	29.81	1.00977	22.0948	0.223106	29.0588	0.564709	-0.0678919	0.0137346	-0.579308	55.9061
IPI:IPI00478935.2	charged multivesicular body protein 3 isoform 2	0.316323			23.7526	0.46703	8.88548	0.0414979	23.4623	2	-0.150707				0.526059			23.7526	0.326177	8.88548	0.0289823	23.4623	2	0.199882
IPI:IPI00479108.1	Isoform 2 of Carnitine O-palmitoyltransferase 1, liver isoform	1.05684			21.8988	1.27697			20.8469	2	-0.220126				2.0483			21.8988	0.919774			20.8469	2	1.12852
IPI:IPI00479186.7	Isoform M2 of Pyruvate kinase isozymes M1/M2	0.644633	17.0488	0.109902	32.2465	1.41422	26.5637	0.375669	31.547	1.27775e-07	-0.769585	0.0153164	-6.21839	46.7879	1.05817	17.0488	0.180406	32.2465	1.01928	26.5637	0.270759	31.547	0.74511	0.0388906	0.0141773	0.326624	58.8886
IPI:IPI00479722.2	Proteasome activator complex subunit 1	0.664409	15.5099	0.103049	26.2319	1.18835	21.0877	0.250594	26.3638	4.74262e-05	-0.523937	0.0134337	-4.52045	43.2373	1.1181	15.5099	0.173417	26.2319	0.860379	21.0877	0.181434	26.3638	0.0310199	0.257725	0.0134929	2.21873	50.5802
IPI:IPI00479877.4	4-trimethylaminobutyraldehyde dehydrogenase	0.553534	5.94145	0.032888	23.3686	1.46776	14.7919	0.217109	23.2097	1.15326e-09	-0.914226	0.0107616	-8.81284	28.7493	0.899817	5.94145	0.0534622	23.3686	1.05556	14.7919	0.156137	23.2097	0.109701	-0.155745	0.00901501	-1.64033	35.7762
IPI:IPI00514053.1	Coatomer subunit delta	0.679904	23.9178	0.162618	23.3838	1.5513	9.28491	0.144037	23.909	1.12637e-09	-0.871395	0.0129787	-7.64891	44.981	1.14395	23.9178	0.273608	23.3838	1.10664	9.28491	0.10275	23.909	0.769629	0.0373155	0.0159983	0.295021	36.9727
IPI:IPI00549467.3	Omega-amidase NIT2	0.727262	7.22846	0.0525699	24.7531	1.50709	39.4953	0.595229	24.8544	4.40081e-05	-0.779826	0.0260724	-4.82956	28.0513	1.24055	7.22846	0.0896724	24.7531	1.07904	39.4953	0.42617	24.8544	0.270401	0.161505	0.0207693	1.12067	33.4973
IPI:IPI00549672.2	HSPC027	0.643027	25.9615	0.16694	24.5623	1.52917	4.6169	0.0706002	24.6811	3.15989e-11	-0.886144	0.00965708	-9.0174	40.4418	1.05482	25.9615	0.273848	24.5623	1.09421	4.6169	0.0505186	24.6811	0.733938	-0.0393875	0.013196	-0.342876	31.937
IPI:IPI00550069.3	Ribonuclease inhibitor	0.555377	9.73592	0.0540711	26.3541	1.42892	8.30609	0.118687	25.5906	1.12851e-13	-0.873539	0.00668964	-10.6802	42.9983	0.907312	9.73592	0.0883352	26.3541	1.02873	8.30609	0.0854469	25.5906	0.144007	-0.121415	0.00669086	-1.48433	49.9358
IPI:IPI00550451.1	Serine/threonine-protein phosphatase PP1-alpha catalytic subunit	0.152067			26.3253	0.501144			26.0485	2	-0.349077				0.278309			26.3253	0.354548			26.0485	2	-0.076239
IPI:IPI00552360.2	Isoform 1 of Fumarylacetoacetate hydrolase domain-containing protein 1	0.749302			21.313	1.47794			21.4909	2	-0.728643				1.28876			21.313	1.06172			21.4909	2	0.227034
IPI:IPI00552495.1	Phosphoribosyl pyrophosphate synthetase 1	0.606705	12.5563	0.07618	26.2453	1.46233			25.4905	2	-0.855621				0.989032	12.5563	0.124186	26.2453	1.05123			25.4905	2	-0.0621974
IPI:IPI00554648.3	Keratin, type II cytoskeletal 8	0.690958	8.38013	0.0579032	28.5149	1.12482	30.0575	0.338092	28.0467	0.000814027	-0.43386	0.0140852	-3.65567	35.9243	1.16993	8.38013	0.0980415	28.5149	0.816214	30.0575	0.245334	28.0467	0.0024734	0.353714	0.0121856	3.20427	45.5673
IPI:IPI00554788.5	Keratin, type I cytoskeletal 18	0.78361	12.6511	0.0991355	27.556	1.75651	17.0047	0.298689	27.4773	4.0114e-10	-0.972898	0.014468	-8.08841	42.2852	1.36454	12.6511	0.17263	27.556	1.24326	17.0047	0.211413	27.4773	0.309339	0.121285	0.0139588	1.02656	52.4671
IPI:IPI00555744.6	Ribosomal protein L14 variant	0.892936	16.3841	0.1463	26.4991	2.16788	7.10607	0.154051	25.5555	3.93767e-16	-1.27494	0.011549	-11.8636	49.8581	1.64775	16.3841	0.269969	26.4991	1.49766	7.10607	0.106425	25.5555	0.217042	0.150083	0.0143523	1.25277	43.1238
IPI:IPI00555956.2	Proteasome subunit beta type-4	0.744583			23.7261	1.90185	18.1892	0.345932	23.3443	2	-1.15727				1.26816			23.7261	1.33492	18.1892	0.24281	23.3443	2	-0.0667545
IPI:IPI00555957.1	Putative heat shock protein HSP 90-alpha A4	0.757051			29.1996	1.6389	3.50695	0.0574753	28.0992	2	-0.881846				1.30876			29.1996	1.16305	3.50695	0.0407876	28.0992	2	0.145711
IPI:IPI00556619.1	Isoform 2 of Thioredoxin-related transmembrane protein 2	0.30799			23.7351	0.745908			23.2962	2	-0.437918				0.515024			23.7351	0.535724			23.2962	2	-0.0207007
IPI:IPI00607849.2	Isoform 2 of Transmembrane protein 111	0.238671	60.4343	0.144239	22.8901	1.13599	3.45187	0.039213	22.1412	1.56057e-11	-0.897321	0.00807243	-9.98725	33.2078	0.395751	60.4343	0.239169	22.8901	0.823403	3.45187	0.0284228	22.1412	0.000502981	-0.427652	0.0117323	-3.9482	27.1746
IPI:IPI00619903.3	Isoform 2 of UDP-glucose:glycoprotein glucosyltransferase 1	0.422921	28.5849	0.120891	22.4183	3.84857	103.622	3.98798	22.5729	4.18015e-08	-3.42565	0.182063	-8.02845	22.8885	0.669988	28.5849	0.191515	22.4183	2.58706	103.622	2.68078	22.5729	1.48716e-05	-1.91708	0.127304	-5.37303	24.6596
IPI:IPI00619942.1	splicing factor U2AF 35 kDa subunit isoform c	0.742472			24.1062	2.48963			23.9087	2	-1.74715				1.26203			24.1062	1.6999			23.9087	2	-0.437875
IPI:IPI00619966.1	NAD(P)H dehydrogenase [quinone] 1 isoform b	0.785659	20.2045	0.158738	31.2212	1.62585	38.235	0.621644	30.9639	3.54737e-06	-0.840192	0.0251607	-5.29684	44.2485	1.37558	20.2045	0.277929	31.2212	1.15589	38.235	0.441956	30.9639	0.154473	0.219685	0.0231752	1.44307	57.0086
IPI:IPI00639828.1	Four and a half LIM domains 1	0.811833			22.2272	2.05125			22.7621	2	-1.23942				1.43246			22.2272	1.43092			22.7621	2	0.00153637
IPI:IPI00639931.3	Isoform 2 of Adenylyl cyclase-associated protein 1	0.526697	8.73617	0.0460131	25.8815	1.06055	4.87638	0.0517166	24.6167	3.0908e-11	-0.533854	0.00387872	-8.57193	47.9246	0.849865	8.73617	0.0742456	25.8815	0.768261	4.87638	0.0374633	24.6167	0.224518	0.0816046	0.00439055	1.23156	44.9544
IPI:IPI00642042.3	Putative uncharacterized protein DKFZp686J1372	0.620648	3.68303	0.0228586	28.8277	1.03807	4.75612	0.0493717	27.8846	1.06693e-10	-0.417419	0.00256351	-8.24432	47.2093	1.01033	3.68303	0.0372107	28.8277	0.753862	4.75612	0.0358546	27.8846	5.18953e-06	0.256468	0.00257662	5.05252	54.6994
IPI:IPI00642256.2	Isoform 2 of F-actin-capping protein subunit beta	0.688283	1.58346	0.0108987	24.5683	1.59684	20.1965	0.322506	24.7937	3.06641e-08	-0.908554	0.0134512	-7.83376	25.4144	1.16592	1.58346	0.0184618	24.5683	1.13696	20.1965	0.229626	24.7937	0.774402	0.0289631	0.0100129	0.289444	27.6278
IPI:IPI00642549.2	cDNA FLJ56531, highly similar to UV excision repair protein RAD23 homolog B	0.268056			24.8931	1.30918			23.5495	2	-1.04112				0.451014			24.8931	0.941875			23.5495	2	-0.490861
IPI:IPI00642944.1	Poly(A) binding protein, cytoplasmic 4 (Inducible form), isoform CRA_e	0.876937			25.6135	2.60748			24.2512	2	-1.73054				1.60714			25.6135	1.7811			24.2512	2	-0.17396
IPI:IPI00642962.2	cDNA FLJ60983, highly similar to Large proline-rich protein BAT3	0.255847	7.65074	0.0195742	23.6854	0.763917	62.5457	0.477797	22.5483	0.00229568	-0.50807	0.0220164	-3.42413	23.2283	0.426152	7.65074	0.0326038	23.6854	0.550736	62.5457	0.344462	22.5483	0.343436	-0.124584	0.0166532	-0.965415	25.4106
IPI:IPI00643041.3	GTP-binding nuclear protein Ran	0.643747	25.8446	0.166374	27.7929	1.43465	14.5676	0.208993	26.7728	1.38281e-08	-0.790898	0.0137924	-6.73443	51.388	1.05649	25.8446	0.273046	27.7929	1.03289	14.5676	0.150467	26.7728	0.850156	0.0236015	0.0154445	0.189912	49.4068
IPI:IPI00643458.1	SH3-domain kinase binding protein 1	0.545203			23.9684	1.18308			22.0084	2	-0.637874				0.8847			23.9684	0.856758			22.0084	2	0.0279413
IPI:IPI00643517.4	cDNA FLJ59123, moderately similar to Adipophilin	0.523892			22.7969	0.876347			23.0389	2	-0.352455				0.843865			22.7969	0.635441			23.0389	2	0.208424
IPI:IPI00643530.1	Protein	0.949774			21.8388	1.76721	63.921	1.12962	23.1616	2	-0.817432				1.76654			21.8388	1.24987	63.921	0.798926	23.1616	2	0.51667
IPI:IPI00644079.3	HNRPU protein	0.710618	12.0419	0.0855718	25.4626	1.89532	13.9097	0.263634	25.1112	2.72961e-12	-1.1847	0.0138594	-10.0633	38.1636	1.20414	12.0419	0.145002	25.4626	1.32977	13.9097	0.184967	25.1112	0.277164	-0.125629	0.0130606	-1.09928	47.7018
IPI:IPI00644108.3	Uncharacterized protein	0.134325			24.8643	0.33628			22.4923	2	-0.201955				0.234772			24.8643	0.235346			22.4923	2	-0.00057416
IPI:IPI00644127.2	Isoleucyl-tRNA synthetase, cytoplasmic	0.831645	16.7289	0.139125	24.691	2.69067	23.3518	0.628318	24.2472	5.23821e-12	-1.85902	0.0315477	-10.4665	32.9286	1.50374	16.7289	0.251559	24.691	1.83126	23.3518	0.42763	24.2472	0.0559905	-0.327521	0.0278245	-1.96347	43.5901
IPI:IPI00644989.2	Isoform 1 of Protein disulfide-isomerase A6	0.766625	22.8685	0.175315	27.3664	1.6489	33.4878	0.552179	27.799	2.43472e-06	-0.882273	0.0262695	-5.44349	42.391	1.33131	22.8685	0.304451	27.3664	1.16993	33.4878	0.391783	27.799	0.314166	0.161384	0.0252184	1.01625	52.5346
IPI:IPI00645078.1	Ubiquitin-like modifier-activating enzyme 1	0.570396	12.5442	0.0715518	26.5908	1.36749	26.8655	0.367382	26.6364	3.97967e-07	-0.797093	0.0164833	-6.20849	35.2704	0.933354	12.5442	0.117082	26.5908	0.986292	26.8655	0.264972	26.6364	0.660693	-0.0529381	0.0143508	-0.441905	44.6001
IPI:IPI00645307.2	Isoform 1 of Isopentenyl-diphosphate Delta-isomerase 1	0.320827	44.6076	0.143113	23.7222	0.673655	32.5492	0.219269	23.4358	0.0067879	-0.352828	0.015389	-2.84418	43.0316	0.531279	44.6076	0.236991	23.7222	0.476899	32.5492	0.155227	23.4358	0.675179	0.0543801	0.0166137	0.421897	43.4823
IPI:IPI00645452.1	Tubulin, beta	0.657185	6.46247	0.0424703	31.4543	1.89043	12.9763	0.245308	30.8468	1.16116e-15	-1.23325	0.00930268	-12.7864	39.7202	1.08877	6.46247	0.0703611	31.4543	1.32722	12.9763	0.172224	30.8468	0.00949178	-0.238457	0.00782014	-2.69652	50.5948
IPI:IPI00645745.1	37 kDa protein	0.812627	22.0863	0.179479	30.0347	1.9655	24.5919	0.483354	30.4909	3.8946e-10	-1.15287	0.0218282	-7.80319	48.8629	1.44186	22.0863	0.318454	30.0347	1.37558	24.5919	0.338282	30.4909	0.654386	0.0662825	0.0216974	0.449982	58.5127
IPI:IPI00645867.2	Isoform 6 of Myoferlin	0.597333	22.9731	0.137226	26.294	0.91678	41.5499	0.380922	25.0713	0.0311439	-0.319447	0.0204125	-2.23589	39.062	0.97506	22.9731	0.224001	26.294	0.668809	41.5499	0.27789	25.0713	0.0336007	0.306252	0.0196031	2.18734	48.1975
IPI:IPI00646748.1	Tropomyosin 2	0.311852	5.38398	0.01679	28.7565	0.52962	82.5637	0.437274	27.5825	0.10028	-0.217768	0.0164372	-1.69856	28.5395	0.518651	5.38398	0.0279241	28.7565	0.372384	82.5637	0.307454	27.5825	0.19358	0.146266	0.0121178	1.32872	31.189
IPI:IPI00646779.2	TUBB6 protein	0.664291			30.7915	2.01877	6.46782	0.130571	30.5693	2	-1.35448				1.11793			30.7915	1.40927	6.46782	0.0911488	30.5693	2	-0.291336
IPI:IPI00647366.1	quinone oxidoreductase isoform b	0.827447	16.7947	0.138968	25.9894	1.72331	48.5105	0.835983	25.5332	6.37263e-05	-0.895858	0.0380882	-4.59034	32.3536	1.49766	16.7947	0.251528	25.9894	1.22223	48.5105	0.592912	25.5332	0.136369	0.275428	0.0328993	1.5185	42.0702
IPI:IPI00647890.1	Chromosome 9 open reading frame 64, isoform CRA_c	0.53044			23.7096	0.829366			21.9006	2	-0.298926				0.856758			23.7096	0.596919			21.9006	2	0.259839
IPI:IPI00651653.1	Isoform 3 of Probable ATP-dependent RNA helicase DDX17	0.532436	5.0878	0.0270893	24.8526	1.07301			22.4628	2	-0.540572				0.862131	5.0878	0.0438635	24.8526	0.77583			22.4628	2	0.0863006
IPI:IPI00651660.1	60S ribosomal protein L3 isoform b	0.942858	0.22161	0.00208947	24.0867	3.85467	44.9241	1.73167	23.4414	2.67171e-10	-2.91181	0.0739592	-10.707	22.4941	1.76042	0.22161	0.00390127	24.0867	2.59068	44.9241	1.16384	23.4414	0.0011508	-0.830254	0.0498108	-3.72006	22.5878
IPI:IPI00739539.6	POTE ankyrin domain family member F	0.625148	6.14398	0.038409	31.2142	0.900798	8.20281	0.0738908	30.1069	3.27811e-05	-0.27565	0.00368478	-4.541	52.8194	1.0215	6.14398	0.0627608	31.2142	0.654364	8.20281	0.0536762	30.1069	1.48521e-07	0.367137	0.00379351	5.96084	59.2196
IPI:IPI00742682.2	Nucleoprotein TPR	0.36303	22.0123	0.0799113	22.1178	0.994066			22.1173	2	-0.631036				0.593414	22.0123	0.130624	22.1178	0.725016			22.1173	2	-0.131602
IPI:IPI00744692.1	Transaldolase	0.762948	25.6513	0.195706	27.6882	1.68435	31.2201	0.525856	27.8158	8.54292e-07	-0.921405	0.0259731	-5.71726	44.3825	1.32501	25.6513	0.339883	27.6882	1.1956	31.2201	0.373268	27.8158	0.423054	0.129412	0.0256946	0.807336	53.4093
IPI:IPI00745266.1	Eukaryotic translation initiation factor 3 subunit L	0.799757			23.5665	1.86618			22.8526	2	-1.06642				1.40927			23.5665	1.31274			22.8526	2	0.0965301
IPI:IPI00745553.1	Isoform 2 of Hydroxyacylglutathione hydrolase, mitochondrial	0.561379	7.58026	0.042554	22.5294	2.11835			21.7457	2	-1.55697				0.918509	7.58026	0.0696253	22.5294	1.46867			21.7457	2	-0.550157
IPI:IPI00746205.1	Proteasome activator complex subunit 2	0.677558	10.6443	0.0721211	24.929	1.37233	6.62911	0.090973	25.5823	2.27395e-11	-0.694769	0.00644915	-8.65145	48.1271	1.13742	10.6443	0.12107	24.929	0.989894	6.62911	0.0656211	25.5823	0.0938702	0.147522	0.00742168	1.71241	43.9475
IPI:IPI00749398.1	Serpin B6	0.821975	23.6875	0.194705	25.211	1.72864	42.9229	0.741982	25.4076	3.45641e-05	-0.906663	0.0369262	-4.71822	36.4539	1.48204	23.6875	0.351058	25.211	1.22527	42.9229	0.525923	25.4076	0.174159	0.256767	0.0346243	1.37991	46.8966
IPI:IPI00749469.5	25 kDa protein	0.622617	20.2523	0.126095	23.4152	1.58324	16.2581	0.257405	24.4237	1.95533e-09	-0.960619	0.0159243	-7.6124	42.014	1.01544	20.2523	0.20565	23.4152	1.12794	16.2581	0.183382	24.4237	0.382742	-0.1125	0.0162911	-0.881407	45.3828
IPI:IPI00759575.1	Isoform Cytoplasmic of Glutathione reductase, mitochondrial	0.749085	30.9752	0.23203	26.8764	1.50276	7.64573	0.114897	26.7829	3.1353e-08	-0.753673	0.0129232	-6.62977	46.467	1.28155	30.9752	0.396961	26.8764	1.07659	7.64573	0.0823132	26.7829	0.133638	0.204957	0.0178432	1.53436	36.1929
IPI:IPI00759824.2	Isoform 2 of Acidic leucine-rich nuclear phosphoprotein 32 family member B	0.668659	13.2579	0.0886504	27.8463	1.86496	9.51235	0.177402	27.5437	2.84306e-16	-1.1963	0.00962429	-12.1943	47.7375	1.12405	13.2579	0.149025	27.8463	1.31198	9.51235	0.1248	27.5437	0.0641609	-0.187935	0.00988269	-1.89047	53.0723
IPI:IPI00759832.1	Isoform Short of 14-3-3 protein beta/alpha	0.650993	15.3155	0.0997028	30.5952	1.43444	17.9257	0.257134	30.1495	3.18144e-09	-0.783444	0.0117874	-7.21604	48.6809	1.07904	15.3155	0.16526	30.5952	1.03205	17.9257	0.185002	30.1495	0.663349	0.0469953	0.0115377	0.437517	58.4479
IPI:IPI00783271.1	Leucine-rich PPR motif-containing protein, mitochondrial	0.553876	12.3132	0.0682	26.9709	1.44127	27.4093	0.395044	26.137	1.25347e-07	-0.887399	0.017643	-6.68086	33.348	0.900194	12.3132	0.110843	26.9709	1.03706	27.4093	0.284251	26.137	0.269915	-0.136864	0.0149851	-1.11804	41.9293
IPI:IPI00783982.1	Coatomer subunit gamma	0.538276	7.4548	0.0401274	25.0093	1.31812	3.3892	0.0446739	22.9156	6.11789e-17	-0.779848	0.00355399	-13.0813	45.007	0.873986	7.4548	0.0651539	25.0093	0.947391	3.3892	0.032109	22.9156	0.252548	-0.0734049	0.00400636	-1.15971	43.117
IPI:IPI00784029.4	Isoform 1 of Oxidoreductase HTATIP2	0.396861	18.3206	0.0727072	24.6085	1.3195	34.8276	0.45955	24.4411	6.25904e-07	-0.922639	0.0217569	-6.25509	30.6358	0.639442	18.3206	0.117149	24.6085	0.948653	34.8276	0.330393	24.4411	0.0278239	-0.309212	0.0182784	-2.28711	38.1596
IPI:IPI00784154.1	60 kDa heat shock protein, mitochondrial	0.85818	18.6833	0.160336	29.931	4.41966	29.4106	1.29985	29.822	5.66877e-18	-3.56148	0.0489438	-16.0983	35.8031	1.58774	18.6833	0.296642	29.931	3.86958	29.4106	1.13807	29.822	2.63844e-13	-2.28184	0.0480729	-10.4072	42.8567
IPI:IPI00784295.2	Isoform 1 of Heat shock protein HSP 90-alpha	0.634913	12.2198	0.077585	31.9487	1.37945	12.6041	0.173868	31.0608	3.97992e-11	-0.744538	0.00802608	-8.31065	52.2493	1.04075	12.2198	0.127178	31.9487	0.995058	12.6041	0.125418	31.0608	0.611682	0.0456956	0.00801853	0.510302	60.9808
IPI:IPI00789029.1	cDNA FLJ30458 fis, clone BRACE2009421, highly similar to NUCLEOSOME ASSEMBLY PROTEIN 1-LIKE 1	0.360952	45.9534	0.16587	27.4942	0.85487	18.1458	0.155123	24.4844	5.00726e-05	-0.493919	0.0123685	-4.44117	49.6215	0.588349	45.9534	0.270366	27.4942	0.616253	18.1458	0.111824	24.4844	0.817165	-0.0279043	0.0144007	-0.23253	45.6985
IPI:IPI00789169.1	28 kDa protein	0.337555	39.2569	0.132513	24.2245	1.24252			23.192	2	-0.904965				0.550736	39.2569	0.216202	24.2245	0.897735			23.192	2	-0.346999
IPI:IPI00789465.1	cDNA FLJ59459, highly similar to WW domain-binding protein 2	0.207952			23.162	0.798001	2.34188	0.0186882	23.1314	2	-0.590049				0.354548			23.162	0.575849	2.34188	0.0134857	23.1314	2	-0.221301
IPI:IPI00790325.1	25 kDa protein	0.824154	9.77211	0.0805372	22.9769	2.61616	6.94331	0.181648	22.5073	7.0991e-19	-1.79201	0.0115758	-16.6558	37.351	1.49332	9.77211	0.145929	22.9769	1.7855	6.94331	0.123973	22.5073	0.0102886	-0.292184	0.0118592	-2.68304	43.3268
IPI:IPI00790702.1	Beta adaptin subunit	0.47752	13.3408	0.0637049	24.4281	1.17303	16.5675	0.194342	23.5959	9.02791e-08	-0.695513	0.0108441	-6.67896	35.7168	0.774802	13.3408	0.103364	24.4281	0.849865	16.5675	0.140801	23.5959	0.461214	-0.0750637	0.0101985	-0.743294	44.4478
IPI:IPI00791351.1	cDNA FLJ36733 fis, clone UTERU2012856, weakly similar to 26.4 kDa PROTEIN IN RUVC-ASPS INTERGENIC REGION	0.457868	11.2724	0.0516128	23.8789	1.21854	34.5808	0.42138	22.7655	1.42731e-05	-0.76067	0.020671	-5.29073	26.798	0.732757	11.2724	0.0825995	23.8789	0.880695	34.5808	0.304551	22.7655	0.262594	-0.147937	0.0168368	-1.14011	32.4148
IPI:IPI00791490.1	29 kDa protein	0.832162	29.0542	0.241778	25.5388	1.85044	8.97145	0.166012	25.8324	1.80757e-10	-1.01828	0.0158936	-8.07713	47.5221	1.50399	29.0542	0.436974	25.5388	1.30329	8.97145	0.116924	25.8324	0.180734	0.200702	0.0216364	1.36445	36.7009
IPI:IPI00791564.2	Enolase	1.42722			29.6084	3.03975	19.8782	0.604249	28.2981	2	-1.61253				2.80384			29.6084	2.0483	19.8782	0.407165	28.2981	2	0.755547
IPI:IPI00791992.1	14 kDa protein	1.04937			23.254	2.05308	2.32305	0.047694	25.3975	2	-1.00371				2.01358			23.254	1.43246	2.32305	0.0332767	25.3975	2	0.581128
IPI:IPI00792478.1	cDNA FLJ32385 fis, clone SKMUS1000110, highly similar to Tubulin alpha-8 chain	0.478652	10.9529	0.0524262	31.817	1.65197	35.4233	0.585182	30.3994	1.67165e-09	-1.17332	0.0208976	-8.11648	34.4073	0.77583	10.9529	0.0849758	31.817	1.17213	35.4233	0.415206	30.3994	0.00349999	-0.396297	0.0163291	-3.10127	40.5421
IPI:IPI00792677.1	cDNA FLJ60097, highly similar to Tubulin alpha-ubiquitous chain	0.636503	6.81415	0.0433723	31.9753	1.62715	39.8032	0.64766	30.8409	1.40373e-07	-0.990651	0.0223565	-6.6255	33.6849	1.0465	6.81415	0.0713098	31.9753	1.15657	39.8032	0.460351	30.8409	0.4059	-0.11007	0.0171568	-0.840328	38.5939
IPI:IPI00792916.2	glucosidase 2 subunit beta isoform 2	0.684431	16.4285	0.112442	25.0978	1.59517	32.8913	0.524671	24.3747	2.79779e-06	-0.910736	0.0260053	-5.64757	32.7417	1.15464	16.4285	0.189691	25.0978	1.13578	32.8913	0.373572	24.3747	0.901355	0.0188637	0.0228842	0.124698	42.1667
IPI:IPI00793199.1	annexin A4	0.797655	14.6391	0.11677	27.574	1.50771	22.4293	0.338169	29.3876	9.1181e-07	-0.710051	0.015742	-5.65926	46.4115	1.39749	14.6391	0.20458	27.574	1.07983	22.4293	0.242198	29.3876	0.014001	0.317661	0.0156608	2.53838	54.9406
IPI:IPI00793443.2	Isoform 1 of Importin-5	0.596802	13.7338	0.0819634	24.4686	1.36352	20.637	0.28139	23.451	4.79625e-07	-0.766721	0.0153488	-6.18871	34.187	0.971447	13.7338	0.133416	24.4686	0.981103	20.637	0.20247	23.451	0.935534	-0.00965588	0.0140863	-0.0813566	43.2578
IPI:IPI00794397.1	charged multivesicular body protein 4A	0.301882			23.315	0.681021			23.4197	2	-0.379138				0.511564			23.315	0.480865			23.4197	2	0.0306993
IPI:IPI00794663.1	cDNA FLJ58687, highly similar to Tubulin alpha-4 chain	0.62196	16.5602	0.102998	31.9606	1.80548	28.2333	0.509747	30.6927	1.90837e-10	-1.18352	0.0198307	-8.40441	40.8584	1.01456	16.5602	0.168013	31.9606	1.27625	28.2333	0.360326	30.6927	0.0499129	-0.261689	0.0169967	-2.00726	52.2001
IPI:IPI00794875.1	41 kDa protein	0.646871	18.5504	0.119997	26.9376	1.39089	9.87342	0.137329	25.1926	1.1884e-09	-0.74402	0.00990577	-7.4755	49.2265	1.06608	18.5504	0.197762	26.9376	1.0039	9.87342	0.0991189	25.1926	0.560925	0.0621893	0.011276	0.585651	46.7825
IPI:IPI00795318.2	cDNA FLJ54365, highly similar to DNA replication licensing factor MCM4	0.188369	4.09914	0.00772151	24.4808	0.688149	12.097	0.0832451	23.9039	1.02704e-08	-0.49978	0.0037979	-8.10975	27.0244	0.332094	4.09914	0.013613	24.4808	0.485581	12.097	0.0587405	23.9039	0.00858195	-0.153487	0.00301343	-2.79603	32.804
IPI:IPI00797136.2	Isoform 1 of Inhibitor of nuclear factor kappa-B kinase-interacting protein	0.663			23.971	2.17583			23.2198	2	-1.51283				1.11244			23.971	1.50386			23.2198	2	-0.391429
IPI:IPI00797148.1	Isoform 2 of Heterogeneous nuclear ribonucleoprotein A1	1.30178			25.4621	3.54602	1.48134	0.0525285	26.0455	2	-2.24424				2.4239			25.4621	2.4239	1.48134	0.0359061	26.0455	2	0
IPI:IPI00797270.4	Isoform 1 of Triosephosphate isomerase	0.84248	7.40913	0.0624204	29.3108	1.81401	32.8831	0.596503	28.9555	2.39698e-07	-0.971529	0.0227303	-6.44397	33.6786	1.5387	7.40913	0.114004	29.3108	1.28155	32.8831	0.421413	28.9555	0.0651974	0.257156	0.0184433	1.89355	41.9367
IPI:IPI00797519.1	23 kDa protein	0.662895	8.06155	0.0534396	24.0138	1.50094	44.8008	0.672435	23.2505	6.7284e-05	-0.838049	0.0311467	-4.74858	25.6596	1.10751	8.06155	0.0892827	24.0138	1.07512	44.8008	0.481662	23.2505	0.837225	0.032394	0.0244342	0.207236	30.0191
IPI:IPI00797850.1	Protein	0.459082			23.2053	0.856407			23.4928	2	-0.397326				0.738367			23.2053	0.617339			23.4928	2	0.121028
IPI:IPI00797997.1	19 kDa protein	0.443246			25.1247	0.83187			23.9101	2	-0.388624				0.695883			25.1247	0.601349			23.9101	2	0.0945345
IPI:IPI00798351.1	35 kDa protein	0.908354	18.6159	0.169099	24.3468	1.37359	18.357	0.252151	24.6336	0.00091141	-0.46524	0.0171815	-3.54933	45.4188	1.69833	18.6159	0.31616	24.3468	0.990574	18.357	0.18184	24.6336	1.12737e-05	0.707755	0.0203675	4.95923	43.5366
IPI:IPI00798400.1	Isoform D of Eukaryotic translation initiation factor 4 gamma 1	0.348036	14.7652	0.0513883	25.3446	0.750856	28.7588	0.215938	24.1719	0.000512945	-0.40282	0.010961	-3.84757	33.2536	0.568305	14.7652	0.0839116	25.3446	0.538789	28.7588	0.154949	24.1719	0.766117	0.0295166	0.00972113	0.29937	42.4984
IPI:IPI00843765.1	Isoform 3 of Spectrin alpha chain, brain	0.701564	12.4638	0.0874415	25.0685	1.6059	19.5455	0.313881	24.1684	3.40971e-08	-0.904335	0.0164754	-7.0455	34.8638	1.18004	12.4638	0.147078	25.0685	1.14237	19.5455	0.223281	24.1684	0.760633	0.037673	0.0151056	0.306522	44.6174
IPI:IPI00843876.1	Isoform 2 of Transportin-1	0.338725	29.463	0.0997984	24.6836	1.03279	18.4031	0.190066	23.5138	1.61476e-07	-0.694068	0.0121263	-6.30287	40.9336	0.55528	29.463	0.163602	24.6836	0.749274	18.4031	0.13789	23.5138	0.0892957	-0.193994	0.0124922	-1.73568	46.1382
IPI:IPI00843975.1	Ezrin	0.560391	15.3839	0.0862098	27.8591	1.03039	15.6261	0.16101	26.9771	1.0176e-05	-0.470001	0.00906288	-4.93703	47.538	0.916919	15.3839	0.141058	27.8591	0.747489	15.6261	0.116803	26.9771	0.0862615	0.16943	0.00939296	1.74819	52.6377
IPI:IPI00844597.1	Regulator of calcineurin 3 isoform 2,4,5	0.47955			25.7949	1.28408			21.3338	2	-0.804527				0.778465			25.7949	0.924004			21.3338	2	-0.145539
IPI:IPI00848226.1	Guanine nucleotide-binding protein subunit beta-2-like 1	0.465756	17.7219	0.082541	28.8952	1.17374	25.6792	0.301406	27.8875	3.8405e-07	-0.707981	0.0136645	-6.05654	40.2674	0.749274	17.7219	0.132786	28.8952	0.85113	25.6792	0.218563	27.8875	0.365299	-0.101856	0.0124328	-0.913489	50.8212
IPI:IPI00848298.1	Isoform 2 of Apolipoprotein A-I-binding protein	0.563886	2.1933	0.0123677	23.6791	1.01864	9.47908	0.0965578	23.3779	3.12763e-07	-0.454755	0.00465261	-6.66698	27.9543	0.923269	2.1933	0.02025	23.6791	0.739818	9.47908	0.070128	23.3779	0.0056303	0.183451	0.00385494	2.95468	34.2121
IPI:IPI00854677.1	Uncharacterized protein	0.391375			24.9725	0.777541			23.2451	2	-0.386166				0.628318			24.9725	0.558461			23.2451	2	0.0698572
IPI:IPI00855957.3	Isoform 2 of Far upstream element-binding protein 2	0.676881	14.5975	0.0988075	24.4928	1.59501	3.61141	0.0576023	23.8365	9.60029e-15	-0.918127	0.0064507	-11.4314	43.873	1.13642	14.5975	0.165889	24.4928	1.1349	3.61141	0.0409858	23.8365	0.986892	0.00152501	0.0084924	0.0165484	34.6386
IPI:IPI00871312.1	33 kDa protein	0.475285	24.8612	0.118162	25.442	0.633972	25.2163	0.159864	23.5585	0.144757	-0.158687	0.0114302	-1.48427	44.6855	0.766547	24.8612	0.190573	25.442	0.451014	25.2163	0.113729	23.5585	0.00666615	0.315533	0.012318	2.84299	45.5845
IPI:IPI00871418.1	Type II hair keratin 1	0.0350281	33.9308	0.0118853	29.2581	0.428624	23.615	0.101219	26.6595	9.86937e-07	-0.393595	0.00420297	-6.07116	31.1205	0.143239	33.9308	0.0486021	29.2581	0.295581	23.615	0.0698013	26.6595	0.023937	-0.152342	0.0042794	-2.32878	50.1991
IPI:IPI00871954.2	cDNA FLJ58466, highly similar to Leucyl-tRNA synthetase, cytoplasmic	0.747591	49.4076	0.369366	24.2665	1.37681	11.2225	0.154512	23.7491	0.000117587	-0.629218	0.0217273	-4.26873	39.9434	1.27792	49.4076	0.631387	24.2665	0.993393	11.2225	0.111484	23.7491	0.114486	0.284523	0.0307131	1.62351	31.3747
IPI:IPI00872379.1	36 kDa protein	0.839792	15.9884	0.13427	28.4757	1.774	15.1392	0.26857	28.567	2.84885e-10	-0.934207	0.0141166	-7.86281	49.6283	1.52558	15.9884	0.243917	28.4757	1.25396	15.1392	0.18984	28.567	0.0319177	0.271624	0.0152112	2.20235	54.1567
IPI:IPI00872814.1	68 kDa protein	0.674783	9.23836	0.0623389	28.2157	1.43725	16.6599	0.239445	27.2268	9.60484e-09	-0.76247	0.0110039	-7.26859	38.7054	1.1349	9.23836	0.104846	28.2157	1.03505	16.6599	0.172438	27.2268	0.324061	0.0998503	0.0100493	0.996053	49.5823
IPI:IPI00873286.2	cDNA FLJ55750, highly similar to Eukaryotic translation initiation factor 3 subunit 8	0.526113	12.8482	0.0675962	26.4003	1.42849	4.28154	0.0611615	23.8396	7.45313e-17	-0.902382	0.00512597	-12.6038	48.0989	0.848443	12.8482	0.10901	26.4003	1.02821	4.28154	0.0440232	23.8396	0.0247725	-0.179767	0.00597576	-2.32549	43.5196
IPI:IPI00873484.1	32 kDa protein	0.525477			25.81	0.989617	0.870195	0.00861159	25.1091	2	-0.464139				0.845274			25.81	0.722377	0.870195	0.00628608	25.1091	2	0.122897
IPI:IPI00876962.2	Isoform 2 of Inverted formin-2	0.64535			21.5083	1.48289	33.8394	0.5018	22.179	2	-0.837538				1.06068			21.5083	1.06443	33.8394	0.360196	22.179	2	-0.00374615
IPI:IPI00877618.1	Mercaptopyruvate sulfurtransferase	0.659251			22.5774	1.08194			23.5679	2	-0.422687				1.09421			22.5774	0.781375			23.5679	2	0.312836
IPI:IPI00877948.1	Minichromosome maintenance complex component 5	0.348096	12.526	0.0436025	24.2034	0.735795			24.4203	2	-0.387699				0.568661	12.526	0.0712303	24.2034	0.526059			24.4203	2	0.0426019
IPI:IPI00878075.1	23 kDa protein	0.794628	34.6041	0.274974	27.7004	1.17492	18.2956	0.214958	25.4981	0.00706368	-0.380291	0.0183571	-2.80682	51.1226	1.39091	34.6041	0.481311	27.7004	0.851901	18.2956	0.15586	25.4981	0.00104386	0.539008	0.0234882	3.51698	42.9919
IPI:IPI00879692.1	14 kDa protein	0.509576			25.7407	0.684842			25.631	2	-0.175266				0.822193			25.7407	0.483136			25.631	2	0.339057
IPI:IPI00880007.2	245 kDa protein	0.425612	12.1716	0.0518036	25.2557	0.725449	29.9365	0.217174	28.4771	0.00402729	-0.299837	0.00967745	-3.04793	40.8941	0.671409	12.1716	0.081721	25.2557	0.518651	29.9365	0.155266	28.4771	0.107535	0.152759	0.00868806	1.63887	49.8706
IPI:IPI00883914.1	5'-AMP-activated protein kinase subunit gamma-1 isoform 2	0.552201			21.9795	0.771835			23.1301	2	-0.219634				0.895697			21.9795	0.55528			23.1301	2	0.340417
IPI:IPI00884341.2	Isoform 2 of Protein diaphanous homolog 1	0.399594			23.1119	1.16384			22.3634	2	-0.764245				0.641744			23.1119	0.843865			22.3634	2	-0.202121
IPI:IPI00884904.1	Isoform 3 of Protein AHNAK2	0.232428	8.08658	0.0187955	24.6401	0.27682	63.8609	0.17678	23.6401	0.628748	-0.0443921	0.00824078	-0.489015	27.2232	0.391119	8.08658	0.0316281	24.6401	0.177592	63.8609	0.113412	23.6401	0.00975524	0.213527	0.00608104	2.73819	34.0421
IPI:IPI00887249.2	Isoform 1 of Protein eyes shut homolog	0.746487			26.2809	1.7719			27.9441	2	-1.02542				1.27276			26.2809	1.25278			27.9441	2	0.0199827
IPI:IPI00892521.1	Protein	0.465346	20.5679	0.095712	25.93	1.00765	1.38038	0.0139093	24.8477	1.55972e-09	-0.542301	0.00425095	-8.3176	32.2886	0.748242	20.5679	0.153898	25.93	0.732757	1.38038	0.0101148	24.8477	0.847223	0.0154844	0.0063422	0.194435	28.3278
IPI:IPI00893013.1	cDNA FLJ55480, highly similar to Exportin-1	0.586665	15.7112	0.0921723	25.2474	1.68276	27.3468	0.460183	24.8648	1.88309e-08	-1.0961	0.0221582	-7.36347	32.9468	0.958603	15.7112	0.150608	25.2474	1.19478	27.3468	0.326734	24.8648	0.0949062	-0.236176	0.0191057	-1.70866	41.9431
IPI:IPI00893035.1	Putative uncharacterized protein CAD	0.645498	24.6923	0.159388	23.9385	2.52348	25.143	0.63448	23.0384	1.46049e-11	-1.87799	0.0341983	-10.1552	32.1759	1.06172	24.6923	0.262163	23.9385	1.72139	25.143	0.432809	23.0384	0.000430748	-0.659667	0.0297379	-3.82534	41.6302
IPI:IPI00893062.1	X-ray repair complementing defective repair in Chinese hamster cells 6	0.689959	11.2711	0.0777661	26.8181	1.65851	18.3923	0.30504	26.023	1.40466e-09	-0.968555	0.0146217	-8.00986	36.7546	1.16838	11.2711	0.131689	26.8181	1.18004	18.3923	0.217037	26.023	0.919737	-0.0116613	0.0132507	-0.101304	47.2784
IPI:IPI00893099.1	Heat shock 70kDa protein 1-like variant	0.401002	175.923	0.705456	30.0999	1.31483	2.04046	0.0268285	29.5064	1.77136e-06	-0.913828	0.0243464	-5.85662	31.3534	0.643421	175.923	1.13193	30.0999	0.944832	2.04046	0.0192789	29.5064	0.133771	-0.301411	0.0382591	-1.54096	30.1106
IPI:IPI00894139.1	Uncharacterized protein	0.528714	23.9298	0.12652	23.287	0.87643			23.6083	2	-0.347716				0.85164	23.9298	0.203795	23.287	0.636456			23.6083	2	0.215184
IPI:IPI00902466.1	cDNA FLJ11861 fis, clone HEMBA1006885, highly similar to Proline synthetase co-transcribed bacterial homolog protein	0.81711	7.23858	0.0591472	24.6114	1.77503	12.8975	0.228935	24.6673	1.74571e-10	-0.957915	0.0116841	-8.86193	35.1489	1.45462	7.23858	0.105294	24.6114	1.25519	12.8975	0.161889	24.6673	0.0617716	0.199431	0.0108412	1.91538	45.2898
IPI:IPI00903145.1	Radixin	0.457723			27.6161	1.11017			26.6194	2	-0.652445				0.732504			27.6161	0.806646			26.6194	2	-0.0741419
IPI:IPI00908410.1	cDNA FLJ56566, highly similar to Small glutamine-rich tetratricopeptiderepeat-containing protein A	0.394535			23.8268	1.10566	13.1911	0.145848	22.992	2	-0.71112				0.635441			23.8268	0.80128	13.1911	0.105698	22.992	2	-0.165839
IPI:IPI00908482.1	cDNA FLJ57081, moderately similar to WD repeat protein 1	3.3195	465.295	15.4455	25.3219	0.723573			22.286	2	2.59592				3.86958	465.295	18.005	25.3219	0.516295			22.286	2	3.35328
IPI:IPI00908532.1	cDNA FLJ57633, highly similar to Lysosome-associated membrane glycoprotein 1	1.05661	50.1967	0.530383	23.3171	1.84648	25.0909	0.463299	24.4341	0.000350037	-0.789873	0.0417076	-3.86767	45.1519	2.02763	50.1967	1.0178	23.3171	1.30099	25.0909	0.326431	24.4341	0.00442337	0.72664	0.0570102	3.04329	34.9504
IPI:IPI00908770.1	cDNA FLJ53063, highly similar to Tubulin beta-7 chain	0.651945	6.58807	0.0429506	30.8714	1.79904	28.6028	0.514577	29.8864	9.03808e-10	-1.1471	0.018609	-8.40887	33.5316	1.07983	6.58807	0.0711397	30.8714	1.27285	28.6028	0.364071	29.8864	0.116745	-0.193023	0.0144862	-1.60373	39.4825
IPI:IPI00908883.2	cDNA FLJ55002, highly similar to Alpha-centractin	0.583687	10.6968	0.0624358	26.3383	0.927549	32.8417	0.304623	24.5677	0.00794784	-0.343862	0.0147699	-2.82941	32.3411	0.952952	10.6968	0.101935	26.3383	0.681917	32.8417	0.223953	24.5677	0.0221334	0.271035	0.012986	2.37842	40.9605
IPI:IPI00908896.2	cDNA FLJ54533, highly similar to Heterogeneous nuclear ribonucleoprotein H	0.460428			24.979	1.17077	36.0794	0.422408	24.1486	2	-0.710346				0.739409			24.979	0.848443	36.0794	0.306113	24.1486	2	-0.109034
IPI:IPI00909058.1	cDNA FLJ54246, highly similar to Homo sapiens BRCA2 and CDKN1A interacting protein (BCCIP), transcript variant C, mRNA	0.458833	2.20881	0.0101347	25.2772	0.891316			24.5696	2	-0.432483				0.7363	2.20881	0.0162635	25.2772	0.64844			24.5696	2	0.0878602
IPI:IPI00909239.1	alpha-actinin-1 isoform c	0.715184	8.91349	0.0637479	26.7642	2.11973	23.1627	0.490987	26.5332	4.53089e-11	-1.40455	0.0208864	-9.71861	32.0038	1.21236	8.91349	0.108064	26.7642	1.46946	23.1627	0.340367	26.5332	0.054611	-0.257102	0.0168656	-1.97973	40.1901
IPI:IPI00909303.2	cDNA FLJ58073, moderately similar to Cathepsin B	0.510812	10.7598	0.0549623	24.2964	1.03556	7.56798	0.0783706	25.6859	3.94346e-09	-0.524743	0.00531327	-7.19889	47.3059	0.823403	10.7598	0.0885963	24.2964	0.751839	7.56798	0.0568991	25.6859	0.354962	0.0715634	0.00586167	0.934718	44.6486
IPI:IPI00909336.1	cDNA FLJ59092	0.744182	17.4753	0.130048	26.0243	1.46254	19.8413	0.290189	25.9238	1.15467e-06	-0.718363	0.0161911	-5.64555	43.5079	1.26577	17.4753	0.221197	26.0243	1.05232	19.8413	0.208794	25.9238	0.103376	0.213457	0.0165538	1.65906	49.9172
IPI:IPI00909562.1	cDNA FLJ52462, moderately similar to Mus musculus proteasome (prosome, macropain) 26S subunit, non-ATPase, 8 (Psmd8), mRNA	0.602124	3.81024	0.0229424	24.7581	0.868479			24.4498	2	-0.266355				0.984219	3.81024	0.0375011	24.7581	0.631242			24.4498	2	0.352977
IPI:IPI00909681.1	Serine hydroxymethyltransferase	0.864946	24.5302	0.212173	24.2514	1.61957	33.8314	0.547924	24.0868	0.000129869	-0.754626	0.0314968	-4.25206	38.5922	1.59326	24.5302	0.39083	24.2514	1.15134	33.8314	0.389516	24.0868	0.0177094	0.441915	0.0322871	2.45937	46.3369
IPI:IPI00909703.2	cDNA FLJ51518, highly similar to Annexin A11	0.480813	65.8976	0.316844	24.0988	1.05781	15.0661	0.159371	23.4371	0.000195393	-0.576996	0.0199476	-4.08533	41.6901	0.781375	65.8976	0.514907	24.0988	0.766547	15.0661	0.115489	23.4371	0.927691	0.0148279	0.0262941	0.0914432	33.1656
IPI:IPI00910113.1	cDNA FLJ52902, highly similar to Rab GDP dissociation inhibitor alpha	0.586432	36.3051	0.212905	25.9909	1.70954	30.9034	0.528306	25.5782	5.49972e-08	-1.12311	0.0288461	-6.61268	41.517	0.957732	36.3051	0.347706	25.9909	1.21236	30.9034	0.374661	25.5782	0.134631	-0.254629	0.0280257	-1.521	49.4269
IPI:IPI00910220.1	cDNA FLJ60230, highly similar to Arsenical pump-driving ATPase	0.57362			23.6746	2.03568			23.256	2	-1.46206				0.936172			23.6746	1.42058			23.256	2	-0.484412
IPI:IPI00910226.1	cDNA FLJ51396, highly similar to T-complex protein 1 subunit zeta-2	0.635283	8.32892	0.0529122	28.6045	1.38227	31.443	0.434628	29.21	1.51123e-06	-0.746991	0.0167292	-5.77534	35.1056	1.04156	8.32892	0.0867508	28.6045	0.998175	31.443	0.313856	29.21	0.713479	0.043386	0.0137776	0.369627	42.8903
IPI:IPI00910350.1	cDNA FLJ52068, highly similar to Microtubule-associated protein RP/EB family member 1	0.436873	14.4253	0.06302	27.2194	0.698393	26.8768	0.187706	26.213	0.010454	-0.26152	0.00947604	-2.68653	40.1197	0.683102	14.4253	0.0985392	27.2194	0.491824	26.8768	0.132187	26.213	0.0451389	0.191278	0.00866296	2.0551	49.7514
IPI:IPI00910487.1	cDNA FLJ52569, highly similar to Collagen-binding protein 2	0.541641	8.6878	0.0470567	25.2849	1.40716	33.4248	0.47034	24.9403	1.61921e-06	-0.865515	0.0207197	-6.01289	28.6237	0.877913	8.6878	0.0762712	25.2849	1.01456	33.4248	0.339114	24.9403	0.296532	-0.136646	0.0166135	-1.06015	34.0869
IPI:IPI00910684.1	cDNA FLJ57664, highly similar to Mitochondrial 28S ribosomal protein S29	0.462903	18.1645	0.0840839	23.659	1.98719			22.5616	2	-1.52429				0.743955	18.1645	0.135136	23.659	1.39091			22.5616	2	-0.646953
IPI:IPI00910728.1	cDNA FLJ57599, moderately similar to Eukaryotic translation initiation factor 3 subunit 1	0.64221			23.0989	1.30563			22.4457	2	-0.663424				1.0531			23.0989	0.939688			22.4457	2	0.113408
IPI:IPI00910732.1	cDNA FLJ56053, highly similar to Serine/threonine-protein phosphatase 2A 65 kDa regulatory subunit A alpha isoform	0.264047	6.98374	0.0184404	24.9068	0.89044	20.8423	0.185588	23.5966	3.09312e-07	-0.626393	0.00860543	-6.75244	26.8264	0.446048	6.98374	0.0311508	24.9068	0.645734	20.8423	0.134586	23.5966	0.0226436	-0.199687	0.00695432	-2.39454	32.1327
IPI:IPI00910763.2	cDNA FLJ57278	0.277034	15.3039	0.0423969	24.7397	0.396468			23.476	2	-0.119434				0.471593	15.3039	0.0721718	24.7397	0.274053			23.476	2	0.19754
IPI:IPI00911039.1	cDNA FLJ54408, highly similar to Heat shock 70 kDa protein 1	0.431983	6.72204	0.029038	30.1104	1.45338	5.29609	0.0769725	29.5093	7.70574e-22	-1.0214	0.0035728	-17.088	47.1724	0.677058	6.72204	0.0455121	30.1104	1.04446	5.29609	0.0553156	29.5093	4.42673e-08	-0.367404	0.00338602	-6.31392	56.8331
IPI:IPI00913927.2	protein MEMO1 isoform 2	0.48819	15.5928	0.0761225	22.5314	1.57157			23.3854	2	-1.08338				0.792934	15.5928	0.123641	22.5314	1.11793			23.3854	2	-0.324995
IPI:IPI00914026.1	dynactin subunit 1 isoform 4	0.397965	17.7591	0.0706753	23.499	0.922242	37.7854	0.348472	22.5525	0.000569457	-0.524276	0.0184592	-3.85881	29.682	0.640318	17.7591	0.113715	23.499	0.678644	37.7854	0.256428	22.5525	0.765062	-0.038326	0.0162094	-0.30103	37.3252
IPI:IPI00914539.1	Isoform 2 of Ankyrin repeat and FYVE domain-containing protein 1	0.452036	0.0341745	0.000154481	24.2608	1.05267	30.2652	0.318594	22.9538	4.18015e-05	-0.600638	0.0138861	-5.09709	21.974	0.714476	0.0341745	0.000244168	24.2608	0.763007	30.2652	0.230926	22.9538	0.633443	-0.048531	0.0100705	-0.483608	21.9978
IPI:IPI00915808.1	Putative uncharacterized protein GARS	0.590342	5.13517	0.0303151	25.3881	0.994689	8.22922	0.0818551	23.9913	6.77878e-07	-0.404346	0.00460594	-5.95792	37.5628	0.964839	5.13517	0.0495461	25.3881	0.725988	8.22922	0.0597431	23.9913	0.000810395	0.238851	0.00444175	3.58385	46.3256
IPI:IPI00916026.1	PERQ amino acid-rich with GYF domain-containing protein 2 isoform c	0.505304			21.8223	0.789225			22.1451	2	-0.283922				0.814211			21.8223	0.568661			22.1451	2	0.24555
IPI:IPI00916111.2	Malate dehydrogenase	0.687207	8.97951	0.0617078	28.1509	1.42206	25.2072	0.358462	28.5339	5.46356e-07	-0.734856	0.0147547	-6.04974	36.8433	1.16305	8.97951	0.104436	28.1509	1.02474	25.2072	0.258309	28.5339	0.22697	0.138311	0.0127626	1.2243	46.7613
IPI:IPI00916219.1	cDNA FLJ41015 fis, clone UTERU2018712, highly similar to COP9 signalosome complex subunit 7b	0.718656			21.7655	1.85434			21.9824	2	-1.13569				1.21673			21.7655	1.30542			21.9824	2	-0.0886858
IPI:IPI00916229.1	S-adenosylmethionine synthase	0.206612	41.7728	0.0863075	26.8731	0.721246	38.2472	0.275856	25.8604	9.06752e-05	-0.514635	0.0138788	-4.36841	38.7121	0.352863	41.7728	0.147401	26.8731	0.511564	38.2472	0.195659	25.8604	0.171039	-0.158702	0.013051	-1.38918	49.151
IPI:IPI00916517.1	Uncharacterized protein	0.954845	11.7001	0.111717	25.8893	2.56543	13.4704	0.345573	25.4884	1.14673e-14	-1.61058	0.0178732	-12.0471	38.7001	1.7855	11.7001	0.208905	25.8893	1.74737	13.4704	0.235377	25.4884	0.773108	0.0381356	0.0173038	0.289908	49.098
IPI:IPI00916739.1	Elongation factor Ts	0.47334			25.005	1.33617			24.6564	2	-0.862833				0.763007			25.005	0.962917			24.6564	2	-0.19991
IPI:IPI00916802.1	SS-B/La protein	0.621099	17.4336	0.10828	24.1967	1.71673	24.1741	0.415004	23.4152	1.87478e-08	-1.09563	0.0221987	-7.35362	33.1228	1.01294	17.4336	0.176591	24.1967	1.21778	24.1741	0.294388	23.4152	0.153566	-0.204844	0.0198707	-1.45317	42.2385
IPI:IPI00917420.1	30 kDa protein	0.826813	13.2607	0.109641	26.6866	2.59341	3.34192	0.0866695	25.3535	8.33667e-26	-1.76659	0.00752692	-20.3623	49.8292	1.49712	13.2607	0.198529	26.6866	1.77324	3.34192	0.0592603	25.3535	0.00796918	-0.27612	0.00977663	-2.79257	40.1797
IPI:IPI00917753.1	SET nuclear oncogene	0.815292	18.0601	0.147243	27.6433	1.68943	12.1935	0.206002	26.8501	5.09765e-10	-0.87414	0.0129988	-7.66706	50.5592	1.44754	18.0601	0.261427	27.6433	1.1988	12.1935	0.146176	26.8501	0.0469647	0.248743	0.0149013	2.03769	49.3066
IPI:IPI00917777.1	116 kDa U5 small nuclear ribonucleoprotein component isoform b	0.381294	4.65966	0.017767	28.4585	0.903676	77.7896	0.702965	26.4182	0.00385648	-0.522381	0.0272334	-3.16546	26.6114	0.619318	4.65966	0.0288581	28.4585	0.656437	77.7896	0.51064	26.4182	0.796569	-0.0371193	0.0203431	-0.260251	28.0836
IPI:IPI00918020.1	cDNA FLJ52702, highly similar to Homo sapiens CD44 antigen (homing function and Indian blood group system) (CD44), transcript variant 4, mRNA	0.275359	19.6154	0.0540128	25.7162	0.83999	17.0874	0.143533	25.1298	1.36308e-07	-0.564632	0.00781199	-6.38829	39.875	0.464121	19.6154	0.0910394	25.7162	0.605768	17.0874	0.10351	25.1298	0.112041	-0.141647	0.00765917	-1.61852	48.4741
IPI:IPI00921826.1	cDNA FLJ53726, highly similar to Coiled-coil-helix-coiled-coil-helixdomain-containing protein 3	0.746656	15.1251	0.112932	23.7241	1.78393	17.0361	0.303913	22.7545	4.21405e-09	-1.03727	0.0181164	-7.7065	35.6852	1.27285	15.1251	0.19252	23.7241	1.26343	17.0361	0.21524	22.7545	0.943677	0.00941942	0.0175741	0.0710538	44.0528
IPI:IPI00922108.1	integrin alpha-V isoform 2	0.405563	13.11	0.0531692	25.4929	0.404551	21.1544	0.0855805	25.2195	0.989153	0.00101186	0.00547908	0.0136699	45.9688	0.64844	13.11	0.0850103	25.4929	0.278309	21.1544	0.0588747	25.2195	1.10252e-05	0.370131	0.00566916	4.91581	47.3314
IPI:IPI00922165.1	Isoform 5 of Adenylate kinase 2, mitochondrial	0.701198	21.3866	0.149963	25.6601	1.99732	36.9013	0.737036	25.5714	4.89068e-08	-1.29612	0.0346669	-6.96126	34.1471	1.17976	21.3866	0.252311	25.6601	1.39749	36.9013	0.515691	25.5714	0.21537	-0.217727	0.0299995	-1.25706	43.9605
IPI:IPI00922445.1	cDNA FLJ52540, highly similar to Lysosome-associated membrane glycoprotein 2	0.721164	15.1792	0.109467	24.8011	1.45086	20.75	0.301053	25.3389	1.17267e-06	-0.729691	0.0162949	-5.71629	40.1196	1.22223	15.1792	0.185526	24.8011	1.0431	20.75	0.216444	25.3389	0.163475	0.179132	0.0160225	1.41517	47.9944
IPI:IPI00922693.1	cDNA FLJ53662, highly similar to Actin, alpha skeletal muscle	0.706213	11.7287	0.0828298	31.6822	1.24162	7.38278	0.0916659	30.6108	1.41e-09	-0.535406	0.00560896	-7.14895	59.8548	1.18997	11.7287	0.139569	31.6822	0.897115	7.38278	0.066232	30.6108	0.000659033	0.292859	0.00656896	3.61335	54.5802
IPI:IPI00922838.1	cDNA FLJ56074, highly similar to 150 kDa oxygen-regulated protein	0.496606	57.638	0.286234	22.0207	3.41457			23.3499	2	-2.91797				0.800469	57.638	0.461375	22.0207	2.28139			23.3499	2	-1.48092
IPI:IPI00922875.1	cDNA FLJ55086, highly similar to Translin	0.686393			22.6567	1.19183			22.0125	2	-0.505433				1.15983			22.6567	0.862131			22.0125	2	0.297703
IPI:IPI00924636.1	cDNA, FLJ92300, Homo sapiens COP9 subunit 6 (MOV34 homolog, 34 kD) (COPS6), mRNA	0.674193	25.5655	0.172361	24.0922	2.04132			23.9221	2	-1.36712				1.1337	25.5655	0.289836	24.0922	1.42431			23.9221	2	-0.290613
IPI:IPI00925196.1	Protein	0.440809	21.2519	0.0936801	24.7602	0.894397	24.2533	0.216921	23.461	0.000300576	-0.453588	0.0130295	-3.97373	38.5087	0.693366	21.2519	0.147353	24.7602	0.65002	24.2533	0.157651	23.461	0.701965	0.0433456	0.0126709	0.385071	45.8597
IPI:IPI00925553.1	Protein	0.486321	30.2039	0.146888	24.4095	1.51339	36.4896	0.552228	23.0173	1.25564e-06	-1.02706	0.0300095	-5.92882	32.5228	0.790056	30.2039	0.238628	24.4095	1.08411	36.4896	0.395589	23.0173	0.0806107	-0.294057	0.0269626	-1.79082	41.5459
IPI:IPI00925567.1	Putative aldo-keto reductase family 1 member B15	1.0144			30.2794	1.94117	5.77942	0.112188	31.7928	2	-0.926767				1.85637			30.2794	1.35795	5.77942	0.0784814	31.7928	2	0.498428
IPI:IPI00925601.1	cDNA FLJ75424, highly similar to Human AICAR formyltransferase/IMP cyclohydrolase bifunctional enzyme (purH) mRNA	0.683118	8.67299	0.0592467	26.9091	1.16324	24.9601	0.290345	26.1759	0.000195022	-0.480118	0.0132938	-4.16413	34.8291	1.15134	8.67299	0.099856	26.9091	0.843193	24.9601	0.210462	26.1759	0.00672765	0.308151	0.0117511	2.84265	44.5555
IPI:IPI00925737.1	Uncharacterized protein	0.673822	13.2069	0.0889908	24.2547	1.31495			23.408	2	-0.64113				1.13112	13.2069	0.149385	24.2547	0.945579			23.408	2	0.185538
IPI:IPI00925888.1	cDNA FLJ58272, highly similar to Zinc finger protein 207	0.28071			24.0345	0.791612			22.5851	2	-0.510902				0.480865			24.0345	0.571982			22.5851	2	-0.0911165
IPI:IPI00926319.1	cDNA FLJ56112, highly similar to Dihydrolipoyl dehydrogenase, mitochondrial	0.774409	14.658	0.113513	24.6572	1.65757	6.02102	0.0998026	24.9163	1.43924e-12	-0.883161	0.00860917	-9.5183	47.3079	1.35025	14.658	0.197921	24.6572	1.17936	6.02102	0.0710092	24.9163	0.109407	0.170899	0.0108768	1.63866	38.6223
IPI:IPI00926786.1	15 kDa protein	0.733651			22.0739	4.18047			21.5368	2	-3.44682				1.25278			22.0739	2.80384			21.5368	2	-1.55107
IPI:IPI00926788.1	Pyrroline-5-carboxylate reductase	0.556408	1.70374	0.00947977	23.9216	1.2549	2.18854	0.0274641	22.6361	1.08426e-18	-0.698494	0.00160957	-17.4104	34.5942	0.911209	1.70374	0.0155247	23.9216	0.904646	2.18854	0.0197985	22.6361	0.867261	0.00656297	0.00152363	0.168136	43.2036
IPI:IPI00926851.1	TRAM adaptor with GOLD domain isoform 2	1.0458	36.6898	0.383703	22.9719	2.10864	15.4538	0.325865	23.2289	2.76786e-07	-1.06284	0.0307316	-6.06282	43.823	1.97498	36.6898	0.724617	22.9719	1.46337	15.4538	0.226147	23.2289	0.0166151	0.511606	0.0412792	2.51808	34.3897
IPI:IPI00927101.1	Uncharacterized protein	0.771003	19.4046	0.14961	28.372	2.21138	14.5583	0.321939	27.166	1.79549e-14	-1.44037	0.017124	-11.0071	45.9379	1.34004	19.4046	0.260031	28.372	1.52558	14.5583	0.222099	27.166	0.164629	-0.185541	0.0173407	-1.40898	53.4742
IPI:IPI00927255.1	cDNA FLJ51489, highly similar to LanC-like protein 1	0.455966			24.7975	1.29697			23.1254	2	-0.841007				0.725016			24.7975	0.93506			23.1254	2	-0.210044
IPI:IPI00929530.1	Isoform 2 of Adipocyte plasma membrane-associated protein	0.820759	19.1071	0.156824	25.8275	1.33498	19.9924	0.266894	25.6981	0.000220592	-0.514217	0.0164577	-4.00832	46.2821	1.47314	19.1071	0.281475	25.8275	0.961274	19.9924	0.192181	25.6981	0.000439943	0.511869	0.0183767	3.77593	47.9125
IPI:IPI00930609.1	Isoform 1 of Phosphoserine aminotransferase	0.818981	8.17199	0.0669271	25.6432	1.32193	19.7954	0.261682	26.2171	6.73822e-05	-0.502953	0.0125913	-4.48222	37.5049	1.46867	8.17199	0.120019	25.6432	0.952522	19.7954	0.188556	26.2171	1.96647e-05	0.516143	0.0118724	4.73697	47.9415
IPI:IPI00936987.1	cDNA FLJ58682, highly similar to Vesicle-fusing ATPase	0.598683	40.5358	0.242681	22.9589	1.22511	13.9835	0.171313	23.0176	3.02473e-05	-0.626428	0.018013	-4.66744	42.6703	0.981103	40.5358	0.397698	22.9589	0.886112	13.9835	0.12391	23.0176	0.532595	0.0949911	0.0227054	0.630403	34.4133
IPI:IPI00937615.2	Elongation factor 1-gamma	0.682941	13.5237	0.0923585	27.9819	2.35729	9.24563	0.217947	27.0459	8.81198e-20	-1.67435	0.0113591	-15.71	44.5389	1.14989	13.5237	0.155507	27.9819	1.61949	9.24563	0.149732	27.0459	4.31543e-05	-0.469606	0.0110936	-4.45858	53.0147
IPI:IPI00937735.1	cDNA FLJ55801, highly similar to Very-long-chain specific acyl-CoAdehydrogenase, mitochondrial	0.454021	20.3509	0.0923975	25.1012	1.08526	44.8984	0.487262	24.3431	0.000267608	-0.631235	0.0236975	-4.10053	31.6803	0.720389	20.3509	0.146606	25.1012	0.783149	44.8984	0.351621	24.3431	0.661853	-0.06276	0.020285	-0.440651	39.7435
IPI:IPI00939174.1	Isoform 1 of Ubiquitin thioesterase OTUB1	0.614076	14.3778	0.0882905	26.2647	1.32903	15.2639	0.202862	26.686	1.92027e-08	-0.714956	0.0109634	-6.82821	44.5658	0.998175	14.3778	0.143515	26.2647	0.957732	15.2639	0.146187	26.686	0.700647	0.0404426	0.0109422	0.386621	50.9482
IPI:IPI00939221.2	HLA-B associated transcript 1	0.812953			22.4895	2.9778			22.7929	2	-2.16484				1.44485			22.4895	2.01358			22.7929	2	-0.568735
IPI:IPI00939422.1	ATP-citrate synthase isoform 2	0.457287	17.5827	0.0804035	28.8858	1.09768	27.134	0.297844	27.5306	2.5496e-06	-0.640392	0.0136021	-5.49089	39.454	0.725988	17.5827	0.127648	28.8858	0.792934	27.134	0.215155	27.5306	0.547752	-0.0669467	0.0122342	-0.60526	49.8521
IPI:IPI00939560.1	thioredoxin domain-containing protein 5 isoform 3	0.633986	10.8066	0.0685127	23.7791	1.54493	1.778	0.0274688	22.9092	5.3843e-17	-0.91094	0.00408024	-14.2609	38.7127	1.03852	10.8066	0.11223	23.7791	1.10281	1.778	0.0196079	22.9092	0.395968	-0.0642819	0.00557556	-0.860883	30.7391
IPI:IPI00939575.1	N-acetyl-D-glucosamine kinase	0.47689	25.5772	0.121975	23.7821	0.742953	95.2085	0.707355	24.1065	0.161882	-0.266063	0.0344718	-1.43302	30.9315	0.773604	25.5772	0.197866	23.7821	0.533215	95.2085	0.507666	24.1065	0.168721	0.240389	0.0293793	1.40247	38.8243
IPI:IPI00940148.1	Rab GDP dissociation inhibitor beta	0.568211	28.2887	0.160739	27.0619	1.18604	34.4607	0.408716	25.8108	0.000144309	-0.617825	0.0217748	-4.18686	41.3729	0.930332	28.2887	0.263179	27.0619	0.858741	34.4607	0.295928	25.8108	0.625001	0.0715907	0.0211904	0.491799	50.2995
IPI:IPI00940264.1	Galactokinase	0.665399	16.2646	0.108225	23.8796	1.51237	43.8504	0.663182	23.6827	5.55612e-05	-0.846975	0.0325349	-4.69565	29.844	1.11992	16.2646	0.182152	23.8796	1.0824	43.8504	0.474639	23.6827	0.822755	0.0375207	0.0276695	0.225564	37.8054
IPI:IPI00940786.1	DNA replication licensing factor MCM3	0.846839	6.76999	0.0573309	22.4575	1.2942			21.8705	2	-0.447359				1.54906	6.76999	0.104871	22.4575	0.931681			21.8705	2	0.617383
IPI:IPI00941161.1	Isoform 1 of General vesicular transport factor p115	0.657272	28.3565	0.186379	23.2948	1.78736	48.2751	0.862852	23.356	7.8716e-06	-1.13009	0.0449443	-5.3306	31.6017	1.08972	28.3565	0.309007	23.2948	1.26577	48.2751	0.611053	23.356	0.380538	-0.17605	0.0394276	-0.886614	40.3674
IPI:IPI00941255.1	Eukaryotic translation initiation factor 3 subunit F	0.586685	1.92405	0.0112881	25.62	1.45649	15.6108	0.227369	24.947	2.08333e-09	-0.869803	0.00955467	-8.89842	26.2586	0.96024	1.92405	0.0184755	25.62	1.0465	15.6108	0.163366	24.947	0.320022	-0.0862561	0.00726966	-1.01166	29.1676
IPI:IPI00941267.1	cDNA FLJ50998, highly similar to DNA mismatch repair protein Msh2	0.607461	29.0184	0.176276	23.1249	1.90858	16.3793	0.312613	22.9083	4.0301e-11	-1.30112	0.021269	-8.9216	40.6579	0.989894	29.0184	0.287251	23.1249	1.33916	16.3793	0.219346	22.9083	0.0231189	-0.34927	0.0219967	-2.35496	43.3611
IPI:IPI00941747.1	Calnexin	0.511488	18.729	0.0957968	26.8011	1.25164	88.0791	1.10243	26.5191	0.00154881	-0.74015	0.0451456	-3.48347	29.8776	0.826755	18.729	0.154843	26.8011	0.902932	88.0791	0.795295	26.5191	0.68955	-0.0761766	0.035767	-0.402792	35.0134
IPI:IPI00941764.1	Ribophorin II	0.614304			21.0238	1.80824			21.6716	2	-1.19394				0.999292			21.0238	1.27792			21.6716	2	-0.278624
IPI:IPI00941907.1	Serine-threonine kinase receptor-associated protein	0.296799	6.52566	0.0193681	24.3727	0.614234			23.3592	2	-0.317434				0.505133	6.52566	0.0329633	24.3727	0.436193			23.3592	2	0.0689405
IPI:IPI00942979.1	Transketolase	0.742928	15.2538	0.113325	29.8231	2.45858	33.7774	0.830445	30.0292	1.17202e-11	-1.71565	0.0314545	-9.67361	36.854	1.26343	15.2538	0.192721	29.8231	1.67807	33.7774	0.566809	30.0292	0.0122807	-0.414644	0.0253374	-2.60492	46.7856
IPI:IPI00943207.1	Ribonucleoside-diphosphate reductase	0.0783638			24.4355	0.151759			23.2234	2	-0.0733956				0.177592			24.4355	0.0931017			23.2234	2	0.0844904
IPI:IPI00943563.1	Isoform 2 of Filamin-B	0.460995	16.237	0.074852	27.4252	0.957886	43.697	0.418567	26.133	0.000937107	-0.496891	0.0187461	-3.62915	33.503	0.739818	16.237	0.120125	27.4252	0.703036	43.697	0.307206	26.133	0.77358	0.0367821	0.0161355	0.289564	41.8283
IPI:IPI00944640.1	aspartyl/asparaginyl beta-hydroxylase isoform f	0.627926	17.0087	0.106802	26.014	1.07032	27.9495	0.299149	25.6342	0.00108357	-0.442392	0.0157755	-3.52222	40.1253	1.02821	17.0087	0.174885	26.014	0.773604	27.9495	0.216219	25.6342	0.0439448	0.254606	0.0151575	2.06802	48.9364
IPI:IPI00945195.1	Uncharacterized protein	0.793343			24.8592	2.36171			25.7678	2	-1.56837				1.38943			24.8592	1.62206			25.7678	2	-0.232626
IPI:IPI00945233.1	mitochondrial 2-oxoglutarate/malate carrier protein isoform 2	0.918842	9.04793	0.0831362	25.5151	2.32078	8.02539	0.186252	24.7271	1.01517e-16	-1.40194	0.0107906	-13.496	41.2279	1.70603	9.04793	0.154361	25.5151	1.5921	8.02539	0.127772	24.7271	0.287414	0.113932	0.0112171	1.07574	48.0554
IPI:IPI00945620.1	cDNA FLJ57661, highly similar to GMP synthase	0.412481	9.62227	0.03969	24.5936	0.786896	21.2597	0.167292	23.2594	0.000362485	-0.374415	0.00880627	-3.98986	31.8561	0.660364	9.62227	0.063542	24.5936	0.565349	21.2597	0.120192	23.2594	0.286871	0.095015	0.00775111	1.07922	40.5252
IPI:IPI00946676.1	Uncharacterized protein	0.607972			24.002	1.13072			24.0916	2	-0.522749				0.991556			24.002	0.819338			24.0916	2	0.172218
IPI:IPI00947040.1	Uncharacterized protein	0.196125			25.8967	0.475819			28.0611	2	-0.279695				0.339524			25.8967	0.332094			28.0611	2	0.00742939
IPI:IPI00947227.2	plastin-3 isoform 2	0.28143	19.0343	0.0535683	25.081	0.86425	15.744	0.136067	23.9581	8.47219e-08	-0.58282	0.0078152	-6.59271	38.3074	0.483136	19.0343	0.0919616	25.081	0.624342	15.744	0.0982962	23.9581	0.115896	-0.141206	0.00776943	-1.60199	46.7396
IPI:IPI00947368.1	Protein	0.795864	17.691	0.140797	24.8371	2.17563	26.4881	0.576283	24.3338	2.20754e-09	-1.37977	0.0293512	-8.05365	33.938	1.39538	17.691	0.246858	24.8371	1.50195	26.4881	0.397839	24.3338	0.514407	-0.106568	0.0262883	-0.657271	44.301
IPI:IPI00953417.1	cDNA FLJ53012, highly similar to Tubulin beta-7 chain	0.712125	0.57358	0.00408461	30.7313	1.90908	2.84844	0.0543792	30.5814	9.6928e-25	-1.19696	0.00191109	-27.3803	33.98	1.21009	0.57358	0.00694084	30.7313	1.34004	2.84844	0.0381704	30.5814	0.00160792	-0.129952	0.00147401	-3.38481	39.9539
IPI:IPI00955014.1	cell division control protein 2 homolog isoform 1	0.222892	19.4596	0.0433738	26.5993	0.390788	21.3293	0.0833522	25.7843	0.0202218	-0.167896	0.00486331	-2.40754	45.0069	0.384589	19.4596	0.0748394	26.5993	0.265654	21.3293	0.0566621	25.7843	0.0991946	0.118935	0.00501113	1.68012	49.8157
IPI:IPI00956389.1	cDNA FLJ53282, highly similar to Dipeptidyl-peptidase 3	0.516207			21.7403	1.49336	19.2129	0.286918	23.9049	2	-0.977156				0.837501			21.7403	1.071	19.2129	0.205769	23.9049	2	-0.233495
IPI:IPI00964686.1	Uncharacterized protein	0.744638	5.75755	0.0428729	25.3179	1.46398			24.4565	2	-0.719344				1.271	5.75755	0.0731784	25.3179	1.0531			24.4565	2	0.217903
IPI:IPI00964937.1	Uncharacterized protein	0.563214			24.1279	1.58123			22.6897	2	-1.01801				0.921998			24.1279	1.12642			22.6897	2	-0.20442
IPI:IPI00965753.1	Putative uncharacterized protein DKFZp564F123	0.618191	29.5687	0.182791	24.0822	2.16743	23.2659	0.504272	24.2641	3.13405e-11	-1.54924	0.028373	-9.19742	38.2218	1.00534	29.5687	0.297265	24.0822	1.49712	23.2659	0.348319	24.2641	0.00422973	-0.491783	0.0266991	-3.00971	46.1111
IPI:IPI00966182.1	Uncharacterized protein	0.35654			23.3871	0.75642	18.1075	0.136969	23.5183	2	-0.399881				0.582614			23.3871	0.545887	18.1075	0.0988464	23.5183	2	0.0367274
IPI:IPI00966877.1	cDNA FLJ58246, highly similar to Homo sapiens NOL1/NOP2/Sun domain family, member 2 (NSUN2), mRNA	0.576206			22.6986	2.09896			23.4468	2	-1.52275				0.945579			22.6986	1.45844			23.4468	2	-0.512857
IPI:IPI00967259.1	Uncharacterized protein	0.635349	19.709	0.125221	23.5293	1.46997	29.6016	0.435135	24.1762	3.6931e-06	-0.834622	0.0233204	-5.4654	35.6976	1.0431	19.709	0.205585	23.5293	1.05699	29.6016	0.312885	24.1762	0.925295	-0.0138848	0.0216793	-0.0943013	44.2741
IPI:IPI00967562.1	Uncharacterized protein	0.689188	8.69593	0.0599313	25.8502	1.608	37.4641	0.602423	25.2103	3.95982e-06	-0.918813	0.0262143	-5.6749	28.8713	1.1674	8.69593	0.101516	25.8502	1.14395	37.4641	0.428571	25.2103	0.872197	0.0234432	0.0209269	0.162056	34.8747
IPI:IPI00967892.1	cDNA, FLJ92557, highly similar to Homo sapiens thioredoxin reductase 1 (TXNRD1), mRNA	0.655496	26.5141	0.173799	28.637	1.13533	21.6645	0.245965	28.1656	0.000237115	-0.479837	0.0148019	-3.94399	52.9208	1.08732	26.5141	0.288294	28.637	0.823	21.6645	0.178299	28.1656	0.04398	0.264322	0.0163976	2.06416	52.2881
IPI:IPI00968296.1	Eukaryotic translation termination factor 1, isoform CRA_b	0.688731	3.55401	0.0244776	25.4277	1.67374	4.95526	0.0829379	24.7822	3.46042e-17	-0.985004	0.00430931	-15.0049	36.4918	1.16673	3.55401	0.0414659	25.4277	1.18997	4.95526	0.0589663	24.7822	0.715302	-0.0232394	0.00401012	-0.366983	46.354
IPI:IPI00969207.1	Mitochondrial 28S ribosomal protein S34	0.554834	4.8639	0.0269866	23.4223	1.90824			22.9662	2	-1.35341				0.904955	4.8639	0.0440161	23.4223	1.33853			22.9662	2	-0.433579
IPI:IPI00973178.1	Isoform 2 of Tumor protein D52	0.708123	9.92263	0.0702644	25.1598	1.24651	5.64216	0.0703301	24.2094	4.98057e-09	-0.538389	0.0056978	-7.13251	47.2943	1.19861	9.92263	0.118934	25.1598	0.900194	5.64216	0.0507903	24.2094	0.000807713	0.298416	0.00682509	3.61216	41.7941
