# Supplementary material for: Matrix Rigidity Regulates Cancer Cell Growth by Modulating Cellular Metabolism and Protein Synthesis
Source: PLoS One. 2012 May 18;7(5):e37231. doi: 10.1371/journal.pone.0037231 (PMC3356407; doi:10.1371/journal.pone.0037231)
Supplement: Table S2 — List of proteins in mPanc96 cells identified by mass spectrometry. Data show the IPI (International Protein Index) number, the H/L (heavy/light) ratio, the H/L variance, and the log2 spectral area for each protein, before and after quantile normalization. Additionally, the differences in H/L ratios from cells on stiff gels and cells on soft gels following quantile normalization are listed. (XLS) [file pone.0037231.s002.xls]

## Sheet: All mPanc Proteins
		Stiff Data (Pre-Normalization)				Soft Data (Pre-Normalization)				Pre-Normalized Statistics					Stiff Data (Quantile Normalized)				Soft Data (Quantile Normalized)				Quantile Normalized Statistics
IPI	Description	H/L Ratio	H/L Var %	H/L Variance	log2 Spectral Area	H/L Ratio	H/L Var %	H/L Variance	log2 Spectral Area	p-value	H/L Difference	Unbiased Estimator	t-statistic	Degrees of Freedom	H/L Ratio	H/L Var %	H/L Variance	log2 Spectral Area	H/L Ratio	H/L Var %	H/L Variance	log2 Spectral Area	p-value	H/L Difference	Unbiased Estimator	t-statistic	Degrees of Freedom
IPI:IPI00000105.4	Major vault protein	1.16901	32.5445	0.38045	27.9841	1.20599	15.5147	0.187106	28.083	0.796113	-0.0369788	0.0202578	-0.25981	48.3446	1.21223	32.5445	0.394513	27.9841	1.16669	15.5147	0.181008	28.083	0.752096	0.0455377	0.0205432	0.317715	47.4223
IPI:IPI00000494.6	60S ribosomal protein L5	1.26962	14.4081	0.182928	25.5643	1.38329	15.7616	0.218029	27.4309	0.359358	-0.113672	0.0151039	-0.924934	50.9823	1.30987	14.4081	0.188728	25.5643	1.33525	15.7616	0.210458	27.4309	0.83696	-0.0253786	0.0150548	-0.206838	50.9798
IPI:IPI00000816.1	14-3-3 protein epsilon	1.23424	25.955	0.320346	30.5184	1.36282	11.4011	0.155376	31.5321	0.305254	-0.128583	0.0154244	-1.03534	52.5427	1.27283	25.955	0.330363	30.5184	1.31893	11.4011	0.150372	31.5321	0.713514	-0.0461	0.0155939	-0.369167	51.5776
IPI:IPI00000873.3	Valyl-tRNA synthetase	1.07328	21.9775	0.23588	24.2024	1.17648	11.1072	0.130674	24.6813	0.404762	-0.103196	0.0150406	-0.841457	42.8646	1.11641	21.9775	0.24536	24.2024	1.13322	11.1072	0.125869	24.6813	0.892367	-0.0168043	0.0152376	-0.136133	42.0034
IPI:IPI00000874.1	Peroxiredoxin-1	1.2723	19.0427	0.242281	30.4532	1.69551	7.4151	0.125724	31.5637	0.000295115	-0.423208	0.011939	-3.8732	53.4234	1.3154	19.0427	0.250488	30.4532	1.7023	7.4151	0.126227	31.5637	0.000954012	-0.386901	0.0122245	-3.49933	52.9856
IPI:IPI00000877.1	Hypoxia up-regulated protein 1	1.59861	4.68851	0.0749512	25.2437	1.58128	12.1545	0.192197	25.7367	0.866088	0.0173342	0.0104369	0.169675	41.6063	1.61441	4.68851	0.075692	25.2437	1.5611	12.1545	0.189745	25.7367	0.60338	0.053313	0.010371	0.523508	41.8811
IPI:IPI00001159.11	Translational activator GCN1	1.15172	20.2262	0.232949	28.2066	0.888168	27.0126	0.239917	28.4265	0.0462511	0.263547	0.0166986	2.03948	54.6306	1.19404	20.2262	0.24151	28.2066	0.867236	27.0126	0.234263	28.4265	0.0146487	0.326805	0.0168032	2.52112	54.6039
IPI:IPI00001639.2	Importin subunit beta-1	0.767893	69.5244	0.533873	25.2744	0.943118	10.3297	0.0974213	24.9917	0.275997	-0.175225	0.0250212	-1.10775	32.926	0.795971	69.5244	0.553394	25.2744	0.915144	10.3297	0.0945317	24.9917	0.462414	-0.119174	0.0256779	-0.743704	32.4073
IPI:IPI00002745.1	Cathepsin Z	0.219538			24.7141	0.315906			25.0024	2	-0.0963685				0.224241			24.7141	0.328527			25.0024	2	-0.104286
IPI:IPI00002966.2	Heat shock 70 kDa protein 4	0.967546	5.41825	0.0524241	26.0329	0.952921	33.1579	0.315969	27.7173	0.900216	0.0146255	0.0134134	0.126282	35.798	1.00714	5.41825	0.0545692	26.0329	0.925527	33.1579	0.306885	27.7173	0.481504	0.0816099	0.0131681	0.711182	36.3988
IPI:IPI00003084.1	Isoform 1 of Dr1-associated corepressor	0.612117			22.7457	0.917337			25.5528	2	-0.30522				0.634491			22.7457	0.896307			25.5528	2	-0.261816
IPI:IPI00003269.1	Beta-actin-like protein 2	0.843528	0.215025	0.00181379	34.1021	0.614658			33.9515	2	0.22887				0.86497	0.215025	0.0018599	34.1021	0.580302			33.9515	2	0.284668
IPI:IPI00003348.3	Guanine nucleotide-binding protein G(I)/G(S)/G(T) subunit beta-2	0.46628	25.814	0.120366	26.0974	0.597757	0.740346	0.00442547	26.9597	0.0678811	-0.131477	0.00477631	-1.90241	26.8828	0.491544	25.814	0.126887	26.0974	0.561314	0.740346	0.00415567	26.9597	0.333422	-0.0697699	0.0050162	-0.9851	26.6881
IPI:IPI00003362.2	HSPA5 protein	1.23324	12.7514	0.157255	30.442	1.53911	13.9896	0.215316	29.8112	0.00803144	-0.305875	0.0123884	-2.74813	56.486	1.2708	12.7514	0.162045	30.442	1.52223	13.9896	0.212955	29.8112	0.0282086	-0.251433	0.0124665	-2.2519	56.8543
IPI:IPI00003482.1	2,4-dienoyl-CoA reductase, mitochondrial	1.56723	12.095	0.189557	24.6582	1.19916	25.0988	0.300975	24.6596	0.012264	0.368065	0.0198926	2.60963	44.9974	1.58961	12.095	0.192264	24.6582	1.1603	25.0988	0.291222	24.6596	0.00364749	0.429306	0.0196068	3.06594	45.4162
IPI:IPI00003766.4	Protein ETHE1, mitochondrial	1.24841	39.3443	0.491177	25.9521	1.1366	20.5681	0.233777	24.9441	0.509721	0.111805	0.0282983	0.664632	44.4292	1.28986	39.3443	0.507488	25.9521	1.09077	20.5681	0.224351	24.9441	0.245069	0.199092	0.028549	1.17831	43.577
IPI:IPI00003833.3	Mitochondrial carrier homolog 2	1.0565			24.7235	1.22657	29.0481	0.356295	26.7776	2	-0.170063				1.10119			24.7235	1.18366	29.0481	0.343832	26.7776	2	-0.0824694
IPI:IPI00003865.1	Isoform 1 of Heat shock cognate 71 kDa protein	0.704466	25.4382	0.179204	31.3553	0.733873	12.8447	0.0942634	30.8852	0.754661	-0.029406	0.00876732	-0.314053	55.3886	0.7344	25.4382	0.186818	31.3553	0.705307	12.8447	0.0905943	30.8852	0.758856	0.0290932	0.00889137	0.308537	54.2466
IPI:IPI00003881.5	Heterogeneous nuclear ribonucleoprotein F	0.585651	1.04518	0.00612109	27.979	0.712902	16.9174	0.120605	27.5955	0.0703233	-0.127251	0.00458922	-1.87842	29.2525	0.610222	1.04518	0.0063779	27.979	0.692049	16.9174	0.117077	27.5955	0.230721	-0.0818277	0.00447056	-1.22383	29.4464
IPI:IPI00003935.6	Histone H2B type 2-E	2.82186			29.8841	1.27245	31.0526	0.395129	29.7747	2	1.54941				2.89341			29.8841	1.23507	31.0526	0.38352	29.7747	2	1.65835
IPI:IPI00004358.4	Glycogen phosphorylase, brain form	1.94871	12.6229	0.245984	27.3002	1.1174	12.5516	0.140251	26.9692	7.35161e-09	0.831307	0.0142108	6.97353	48.9173	1.98234	12.6229	0.250229	27.3002	1.07671	12.5516	0.135144	26.9692	8.3917e-10	0.905627	0.0141769	7.60604	48.2983
IPI:IPI00004860.2	Isoform Complexed of Arginyl-tRNA synthetase, cytoplasmic	1.09141	8.65671	0.0944804	25.6077	1.35726	1.91589	0.0260036	25.1285	0.000425018	-0.265848	0.00472435	-3.86779	37.3507	1.13404	8.65671	0.0981705	25.6077	1.31447	1.91589	0.0251838	25.1285	0.0135393	-0.180432	0.00483583	-2.59465	36.6043
IPI:IPI00004902.1	Isoform 1 of Electron transfer flavoprotein subunit beta	0.855135	27.9353	0.238885	26.3594	0.98844	10.9425	0.10816	27.3283	0.248967	-0.133305	0.0130204	-1.16825	44.2221	0.877696	27.9353	0.245187	26.3594	0.953704	10.9425	0.104359	27.3283	0.510477	-0.0760078	0.0131204	-0.663566	43.4086
IPI:IPI00005024.3	Isoform 1 of Myb-binding protein 1A	0.702278	8.98644	0.0631098	23.8924	0.976275	9.85352	0.0961974	23.7061	0.00168804	-0.273997	0.00669933	-3.34757	43.5744	0.732368	8.98644	0.0658138	23.8924	0.945691	9.85352	0.0931838	23.7061	0.0123474	-0.213323	0.00668538	-2.609	44.1671
IPI:IPI00005040.1	Isoform 1 of Medium-chain specific acyl-CoA dehydrogenase, mitochondrial	1.34305			24.7827	1.12631	12.769	0.143818	22.499	2	0.216745				1.39452			24.7827	1.08312	12.769	0.138303	22.499	2	0.311397
IPI:IPI00005159.3	Actin-related protein 2	0.901851	15.5985	0.140675	26.6175	0.90659	16.2665	0.14747	26.5655	0.96387	-0.00473848	0.0108363	-0.0455196	51.1496	0.933023	15.5985	0.145538	26.6175	0.88621	16.2665	0.144155	26.5655	0.655682	0.0468127	0.0108942	0.448505	51.1826
IPI:IPI00005161.3	Actin-related protein 2/3 complex subunit 2	1.0089	16.87	0.170202	24.4019	1.08117	14.5004	0.156774	26.3004	0.528204	-0.0722641	0.0129359	-0.635367	48.0395	1.04344	16.87	0.176028	24.4019	1.04648	14.5004	0.151744	26.3004	0.978824	-0.00304043	0.0129833	-0.0266834	47.6261
IPI:IPI00005162.3	Actin-related protein 2/3 complex subunit 3	0.636345	0.590665	0.00375866	25.1083	0.638329	9.50774	0.0606907	27.2927	0.967782	-0.00198433	0.00237339	-0.0407315	29.8046	0.661637	0.590665	0.00390806	25.1083	0.614857	9.50774	0.058459	27.2927	0.336869	0.0467806	0.00229757	0.975958	30.0796
IPI:IPI00005198.2	Interleukin enhancer-binding factor 2	1.20168	10.0573	0.120856	27.345	1.281	7.38516	0.0946041	29.4226	0.368101	-0.0793243	0.00763503	-0.907822	52.7452	1.23901	10.0573	0.12461	27.345	1.2435	7.38516	0.0918345	29.4226	0.95932	-0.00449106	0.0076782	-0.0512529	52.1266
IPI:IPI00005537.3	cDNA FLJ60124, highly similar to Mitochondrial dicarboxylate carrier	1.50872	16.8305	0.253926	26.1698	1.80651	5.56078	0.100456	26.6388	0.0139419	-0.297785	0.013474	-2.56539	42.2683	1.52412	16.8305	0.256516	26.1698	1.80503	5.56078	0.100374	26.6388	0.0203236	-0.280916	0.0135699	-2.4115	42.1286
IPI:IPI00005614.6	Isoform Long of Spectrin beta chain, brain 1	0.611309	12.5891	0.0769584	26.1255	0.579609	34.9402	0.202517	27.5871	0.756083	0.0316994	0.0102867	0.312545	44.6052	0.630467	12.5891	0.0793703	26.1255	0.544745	34.9402	0.190335	27.5871	0.394316	0.0857225	0.00993746	0.859918	45.7664
IPI:IPI00005859.5	Keratin, type II cytoskeletal 75	1.11739	5.46738	0.0610919	32.9704	1.1659	0.460696	0.00537124	30.6168	0.288264	-0.048507	0.00202837	-1.07704	37.9437	1.15665	5.46738	0.0632383	32.9704	1.12121	0.460696	0.00516536	30.6168	0.44274	0.0354383	0.00208674	0.77578	37.5285
IPI:IPI00006052.3	Prefoldin subunit 2	0.83763	5.5714	0.0466677	25.6983	0.951939	40.2884	0.383521	24.0177	0.398581	-0.114309	0.0177842	-0.857159	28.2107	0.859368	5.5714	0.0478788	25.6983	0.924435	40.2884	0.37244	24.0177	0.625304	-0.0650669	0.01737	-0.493697	28.4976
IPI:IPI00006181.1	Eukaryotic translation initiation factor 3 subunit D	0.735347			25.5003	0.878025	44.4396	0.390191	24.1848	2	-0.142679				0.762302			25.5003	0.854622	44.4396	0.37979	24.1848	2	-0.0923203
IPI:IPI00006196.3	Isoform 2 of Nuclear mitotic apparatus protein 1	0.460862	31.0042	0.142887	25.4891	0.505242	34.2147	0.172867	25.6755	0.69124	-0.0443803	0.0123385	-0.399538	48.7907	0.483052	31.0042	0.149767	25.4891	0.483052	34.2147	0.165275	25.6755	1	0	0.0123128	0	49.0789
IPI:IPI00006211.4	Isoform 1 of Vesicle-associated membrane protein-associated protein B/C	1.17019	15.4747	0.181083	26.6935	1.23376	5.31231	0.0655412	27.5246	0.510306	-0.0635707	0.00916499	-0.664035	41.8963	1.21376	15.4747	0.187825	26.6935	1.19171	5.31231	0.0633075	27.5246	0.820661	0.0220453	0.00933641	0.228153	40.9932
IPI:IPI00006379.1	Nucleolar protein 58	0.873882	19.1909	0.167706	24.7452	1.04663			24.3225	2	-0.172746				0.895103	19.1909	0.171779	24.7452	1.00705			24.3225	2	-0.111946
IPI:IPI00006482.1	Isoform Long of Sodium/potassium-transporting ATPase subunit alpha-1	0.621937	18.7574	0.116659	25.276	0.612098	29.9479	0.183311	25.6873	0.928064	0.00983959	0.0117517	0.0907669	46.9679	0.648144	18.7574	0.121575	25.276	0.575585	29.9479	0.172376	25.6873	0.502286	0.0725596	0.0115204	0.676021	47.7915
IPI:IPI00006865.3	Vesicle-trafficking protein SEC22b	1.07652	22.3577	0.240685	24.0911	1.60355	21.32	0.341877	23.9052	0.00151056	-0.527025	0.024292	-3.38142	44.5294	1.12121	22.3577	0.250676	24.0911	1.58409	21.32	0.337729	23.9052	0.00496147	-0.462884	0.0245332	-2.95525	44.9066
IPI:IPI00006980.1	UPF0568 protein C14orf166	0.792727			23.3673	1.05175	3.74962	0.0394367	23.9714	2	-0.259023				0.812857			23.3673	1.01415	3.74962	0.0380268	23.9714	2	-0.201293
IPI:IPI00007074.5	Tyrosyl-tRNA synthetase, cytoplasmic	1.27168	7.02589	0.089347	25.0789	0.825572			24.2152	2	0.44611				1.31447	7.02589	0.0923533	25.0789	0.797465			24.2152	2	0.517006
IPI:IPI00007084.3	Calcium-binding mitochondrial carrier protein Aralar2	1.99902	32.7851	0.65538	24.59	1.57558	11.2762	0.177665	25.5221	0.0268923	0.423443	0.0336135	2.30961	35.2114	2.00762	32.7851	0.6582	24.59	1.55452	11.2762	0.17529	25.5221	0.0185003	0.453107	0.0336352	2.47061	35.0305
IPI:IPI00007188.5	ADP/ATP translocase 2	1.7198	34.7864	0.598256	29.4977	1.45889	10.0521	0.146648	30.7617	0.106828	0.260914	0.0250487	1.64856	41.2851	1.71402	34.7864	0.596246	29.4977	1.41268	10.0521	0.142004	30.7617	0.0628392	0.301341	0.0248296	1.91238	40.9551
IPI:IPI00007402.3	Importin-7	0.705468	12.4849	0.0880766	26.5257	0.869835	23.8575	0.207521	26.2991	0.127833	-0.164368	0.0112112	-1.55235	43.4457	0.73586	12.4849	0.0918711	26.5257	0.847694	23.8575	0.202238	26.2991	0.295368	-0.111834	0.0111534	-1.05894	44.3111
IPI:IPI00007611.1	ATP synthase subunit O, mitochondrial	1.32493	13.1061	0.173647	27.9837	1.39184	11.7682	0.163795	29.0559	0.541237	-0.0669038	0.0118425	-0.614792	54.7902	1.37742	13.1061	0.180527	27.9837	1.34192	11.7682	0.157921	29.0559	0.745953	0.0355014	0.0118862	0.32563	54.4396
IPI:IPI00007676.3	Estradiol 17-beta-dehydrogenase 12	1.53346	25.2896	0.387805	26.396	1.68563	31.2211	0.526273	27.1771	0.413454	-0.152174	0.0340563	-0.824597	50.8159	1.55452	25.2896	0.393131	26.396	1.69489	31.2211	0.529165	27.1771	0.452394	-0.140376	0.0343645	-0.75725	50.8641
IPI:IPI00007752.1	Tubulin beta-2C chain	1.45269	15.3158	0.222492	31.3777	1.29091	17.1754	0.221719	30.6361	0.181578	0.161786	0.0143279	1.3516	59.9832	1.48069	15.3158	0.22678	31.3777	1.25695	17.1754	0.215887	30.6361	0.0659881	0.223737	0.0142742	1.87267	60.0138
IPI:IPI00007755.3	Ras-related protein Rab-21	1.01578			24.6843	0.885427	9.31252	0.0824555	24.3846	2	0.130353				1.05271			24.6843	0.862917	9.31252	0.0803593	24.3846	2	0.189793
IPI:IPI00007765.5	Stress-70 protein, mitochondrial	1.14076	16.4614	0.187785	29.296	0.990187	19.2477	0.190588	29.0121	0.191618	0.150575	0.0129792	1.32169	56.2911	1.18366	16.4614	0.194847	29.296	0.956256	19.2477	0.184057	29.0121	0.0509066	0.227409	0.0129952	1.99488	56.2886
IPI:IPI00007928.4	Pre-mRNA-processing-splicing factor 8	0.431782	6.65629	0.0287407	24.4568	0.634792	4.53327	0.0287769	24.004	0.000133229	-0.20301	0.002374	-4.16656	46.4427	0.441879	6.65629	0.0294128	24.4568	0.610222	4.53327	0.027663	24.004	0.00113812	-0.168343	0.00235508	-3.4689	46.4545
IPI:IPI00008380.1	Serine/threonine-protein phosphatase 2A catalytic subunit alpha isoform	0.306345			24.1396	0.208316	46.3063	0.0964635	26.8356	2	0.0980285				0.298027			24.1396	0.19576	46.3063	0.0906492	26.8356	2	0.102266
IPI:IPI00008433.4	40S ribosomal protein S5	1.39585	18.0773	0.252331	27.2418	1.23048	4.68773	0.0576818	27.9052	0.128707	0.165361	0.0113297	1.55354	37.4423	1.43426	18.0773	0.259276	27.2418	1.18688	4.68773	0.0556375	27.9052	0.0268606	0.247387	0.0115114	2.30576	36.8123
IPI:IPI00008438.1	40S ribosomal protein S10	1.01503	26.973	0.273784	29.2995	1.45456	14.1437	0.205728	29.4701	0.00111075	-0.439528	0.0163252	-3.43999	55.5563	1.05079	26.973	0.283429	29.2995	1.40254	14.1437	0.198371	29.4701	0.0081325	-0.351747	0.0164048	-2.74628	54.9424
IPI:IPI00008527.3	60S acidic ribosomal protein P1	1.15104			22.7946	2.04928			26.6961	2	-0.898242				1.19358			22.7946	2.04618			26.6961	2	-0.852605
IPI:IPI00008530.1	60S acidic ribosomal protein P0	1.30683	13.936	0.182121	28.4523	1.63245	9.36687	0.15291	29.7579	0.00370329	-0.325617	0.0115394	-3.03121	55.2379	1.35809	13.936	0.189263	28.4523	1.61947	9.36687	0.151694	29.7579	0.0192645	-0.261387	0.0117496	-2.41142	54.8821
IPI:IPI00008552.6	Glutaredoxin-3	0.746691	5.50896	0.0411349	25.6546	0.824048			25.001	2	-0.0773571				0.775557	5.50896	0.0427251	25.6546	0.795971			25.001	2	-0.0204142
IPI:IPI00009104.7	RuvB-like 2	0.893513	40.5712	0.362509	26.019	1.76789	1.14708	0.0202791	23.9166	7.84691e-08	-0.874381	0.0147804	-7.19212	28.0434	0.92172	40.5712	0.373953	26.019	1.78121	1.14708	0.0204318	23.9166	1.4302e-07	-0.859491	0.0152266	-6.96529	27.9737
IPI:IPI00009328.4	Eukaryotic initiation factor 4A-III	1.02126	91.6178	0.935651	28.9662	0.546885			28.335	2	0.47437				1.06239	91.6178	0.973334	28.9662	0.521892			28.335	2	0.540493
IPI:IPI00009342.1	Ras GTPase-activating-like protein IQGAP1	0.654208	37.8433	0.247574	25.6579	0.800893	19.137	0.153267	26.1474	0.244836	-0.146685	0.0155107	-1.17779	46.7863	0.676373	37.8433	0.255962	25.6579	0.772056	19.137	0.147748	26.1474	0.447925	-0.095683	0.0156266	-0.765426	46.0238
IPI:IPI00009368.4	Sideroflexin-1	1.30548			24.4308	1.00043			24.9894	2	0.305051				1.35506			24.4308	0.965921			24.9894	2	0.38914
IPI:IPI00009750.1	Galectin-4	1.5542	5.05037	0.0784925	26.4281	1.51834	9.71383	0.147489	26.8033	0.698614	0.0358579	0.00847268	0.38956	47.2166	1.57705	5.05037	0.0796467	26.4281	1.48783	9.71383	0.144525	26.8033	0.335402	0.0892204	0.00840578	0.97314	47.6141
IPI:IPI00009790.1	6-phosphofructokinase type C	1.04047	5.6761	0.0590581	26.9169	1.16178	14.7012	0.170797	26.6749	0.197951	-0.121313	0.00859697	-1.30838	41.4627	1.08439	5.6761	0.0615508	26.9169	1.11851	14.7012	0.164434	26.6749	0.712379	-0.0341187	0.00845107	-0.371139	42.4672
IPI:IPI00009867.3	Keratin, type II cytoskeletal 5	1.7322	26.1013	0.452127	32.0333	1.43144	33.3616	0.477552	29.9279	0.0880341	0.300762	0.030071	1.7344	59.4086	1.72437	26.1013	0.450082	32.0333	1.37974	33.3616	0.460302	29.9279	0.0490896	0.344629	0.0294308	2.00887	59.5765
IPI:IPI00009896.1	Epoxide hydrolase 1	2.59505	16.5518	0.429528	25.2556	1.67761	32.134	0.539084	25.7146	2.12187e-05	0.917438	0.0379714	4.70813	48.5337	2.67957	16.5518	0.443517	25.2556	1.67978	32.134	0.539782	25.7146	5.72283e-06	0.999784	0.0385524	5.09191	48.6618
IPI:IPI00009904.1	Protein disulfide-isomerase A4	1.206	7.82022	0.0943118	26.6094	1.45774	12.6393	0.184247	26.8814	0.0172618	-0.251738	0.0103984	-2.46869	46.896	1.2435	7.82022	0.0972445	26.6094	1.4077	12.6393	0.177923	26.8814	0.111826	-0.164201	0.0102733	-1.62002	47.6662
IPI:IPI00009931.3	Haloacid dehalogenase-like hydrolase domain-containing protein 3	1.38632			23.2267	1.22799			24.5594	2	0.158336				1.42596			23.2267	1.18485			24.5594	2	0.241109
IPI:IPI00009950.1	Vesicular integral-membrane protein VIP36	0.539072			25.0079	0.576215	10.7271	0.0618109	25.0078	2	-0.0371435				0.575585			25.0079	0.541186	10.7271	0.0580533	25.0078	2	0.0343989
IPI:IPI00010105.1	Eukaryotic translation initiation factor 6	0.375951	7.57647	0.0284838	26.943	0.414689	4.46195	0.0185032	28.4235	0.353123	-0.0387387	0.00170817	-0.937301	49.8488	0.378151	7.57647	0.0286505	26.943	0.402679	4.46195	0.0179673	28.4235	0.554114	-0.0245276	0.0016955	-0.595669	49.4301
IPI:IPI00010414.4	PDZ and LIM domain protein 1	0.769358	32.9131	0.25322	25.1921	0.744188	33.1853	0.246961	26.195	0.857619	0.0251709	0.0194793	0.180348	49.2522	0.797465	32.9131	0.262471	25.1921	0.717728	33.1853	0.23818	26.195	0.570712	0.0797377	0.0195113	0.570847	49.0051
IPI:IPI00010418.5	Isoform 2 of Myosin-Ic	0.566201	19.5844	0.110887	25.7573	0.593457	29.0569	0.17244	26.2097	0.79502	-0.0272552	0.0108843	-0.261246	48.0471	0.593781	19.5844	0.116289	25.7573	0.556361	29.0569	0.161661	26.2097	0.718878	0.0374199	0.0106828	0.362044	48.9282
IPI:IPI00010740.1	Isoform Long of Splicing factor, proline- and glutamine-rich	0.888692	2.01021	0.0178645	26.7391	1.05733	14.759	0.156051	27.237	0.0428513	-0.168638	0.00639748	-2.10839	32.2656	0.916442	2.01021	0.0184224	26.7391	1.02043	14.759	0.150605	27.237	0.196454	-0.103985	0.00621838	-1.31866	32.6657
IPI:IPI00010796.1	Protein disulfide-isomerase	1.40891	14.2366	0.200581	27.0988	1.15957	10.1896	0.118155	27.3601	0.025561	0.249339	0.0117203	2.30314	48.9421	1.44499	14.2366	0.205719	27.0988	1.11665	10.1896	0.113782	27.3601	0.00393443	0.328347	0.0117501	3.0291	48.2032
IPI:IPI00010865.1	Casein kinase II subunit beta	0.831219			23.2487	0.643229			24.7555	2	0.18799				0.854622			23.2487	0.61828			24.7555	2	0.236342
IPI:IPI00010896.3	Chloride intracellular channel protein 1	1.03876	16.4496	0.170872	29.6077	1.27294	6.87175	0.0874735	30.0707	0.0151027	-0.234181	0.00868014	-2.51355	51.7713	1.07951	16.4496	0.177575	29.6077	1.23582	6.87175	0.0849225	30.0707	0.102219	-0.156312	0.00882168	-1.66425	50.8064
IPI:IPI00011250.3	Ubiquitin carboxyl-terminal hydrolase isozyme L3	0.950575			23.5562	1.06901	26.3588	0.281779	24.8767	2	-0.11844				0.98632			23.5562	1.03394	26.3588	0.272533	24.8767	2	-0.0476169
IPI:IPI00011253.3	40S ribosomal protein S3	1.33155	28.774	0.383139	28.0944	1.36334	15.0948	0.205793	28.6226	0.826518	-0.0317972	0.0208274	-0.220329	49.6562	1.38396	28.774	0.398219	28.0944	1.32018	15.0948	0.199278	28.6226	0.662837	0.0637762	0.0211366	0.438673	48.7188
IPI:IPI00011285.1	Calpain-1 catalytic subunit	0.756956			25.4447	0.945945	9.4194	0.0891023	25.5453	2	-0.188989				0.784091			25.4447	0.918468	9.4194	0.0865142	25.5453	2	-0.134377
IPI:IPI00011302.1	CD59 glycoprotein	0.451345	40.337	0.182059	26.4888	0.285566	35.5375	0.101483	29.0298	0.110209	0.165779	0.0103689	1.62803	46.9633	0.476947	40.337	0.192386	26.4888	0.292663	35.5375	0.104005	29.0298	0.0833558	0.184284	0.0108456	1.76954	46.5396
IPI:IPI00011416.2	Delta(3,5)-Delta(2,4)-dienoyl-CoA isomerase, mitochondrial	1.30649	37.4892	0.489791	24.4986	1.76075	10.2424	0.180343	25.6156	0.00874678	-0.45426	0.027033	-2.76285	38.415	1.3562	37.4892	0.508426	24.4986	1.77711	10.2424	0.18202	25.6156	0.0159764	-0.420919	0.0278591	-2.52183	38.083
IPI:IPI00011454.1	Isoform 2 of Neutral alpha-glucosidase AB	0.983523	29.3459	0.288624	27.2053	1.16744	6.98592	0.0815561	27.5157	0.122341	-0.183912	0.0135731	-1.57859	39.8214	1.02043	29.3459	0.299454	27.2053	1.12335	6.98592	0.0784762	27.5157	0.38734	-0.102921	0.0138592	-0.874249	38.9596
IPI:IPI00011603.2	26S proteasome non-ATPase regulatory subunit 3	1.51059	11.6469	0.175936	25.4687	1.52824	18.6154	0.284487	23.8563	0.898261	-0.0176494	0.018833	-0.128609	43.4019	1.53279	11.6469	0.178522	25.4687	1.50188	18.6154	0.279581	23.8563	0.82239	0.0309048	0.0187288	0.225824	43.7532
IPI:IPI00012007.6	Adenosylhomocysteinase	1.05331	11.5579	0.12174	27.5241	1.0754	28.9207	0.311014	26.6512	0.862532	-0.0220982	0.0160928	-0.174197	42.8304	1.09543	11.5579	0.126608	27.5241	1.04026	28.9207	0.300852	26.6512	0.66381	0.0551621	0.0158884	0.437624	43.7846
IPI:IPI00012011.6	Cofilin-1	0.937217	25.8084	0.241881	28.5658	0.949928	14.7162	0.139793	30.0194	0.912083	-0.0127112	0.0131242	-0.110955	51.4433	0.972132	25.8084	0.250892	28.5658	0.92172	14.7162	0.135642	30.0194	0.663902	0.0504114	0.0133014	0.437099	50.5226
IPI:IPI00012048.1	Isoform 1 of Nucleoside diphosphate kinase A	1.11933	27.5037	0.307856	27.7473	1.2594	2.23766	0.0281812	28.8068	0.211711	-0.140077	0.0120733	-1.27483	31.4369	1.15892	27.5037	0.318746	27.7473	1.21839	2.23766	0.0272635	28.8068	0.597584	-0.0594717	0.0124339	-0.533343	31.1328
IPI:IPI00012465.1	Testis-specific serine/threonine-protein kinase 1	1.11576			25.5652	1.36644	0.459612	0.00628033	25.9268	2	-0.250684				1.15479			25.5652	1.32237	0.459612	0.00607775	25.9268	2	-0.167572
IPI:IPI00012503.1	Isoform Sap-mu-0 of Proactivator polypeptide	0.738985			22.5941	0.631733	1.61023	0.0101723	25.1457	2	0.107252				0.766583			22.5941	0.60214	1.61023	0.00969582	25.1457	2	0.164443
IPI:IPI00012535.1	DnaJ homolog subfamily A member 1	0.303679			25.9051	0.380352			24.1085	2	-0.0766728				0.295343			25.9051	0.378151			24.1085	2	-0.0828082
IPI:IPI00012750.3	40S ribosomal protein S25	1.26408	18.7066	0.236465	27.8968	1.47731	22.9144	0.338515	27.4016	0.145677	-0.213229	0.0208303	-1.4774	51.3374	1.30353	18.7066	0.243845	27.8968	1.43691	22.9144	0.329258	27.4016	0.358858	-0.133378	0.020757	-0.925764	51.8509
IPI:IPI00012795.3	Eukaryotic translation initiation factor 3 subunit I	0.593231	15.8413	0.0939756	26.1232	0.730891	15.1461	0.110701	25.3477	0.129406	-0.13766	0.00796471	-1.5425	48.8542	0.617011	15.8413	0.0977427	26.1232	0.702856	15.1461	0.106455	25.3477	0.340105	-0.0858445	0.0079414	-0.963305	49.206
IPI:IPI00012837.1	Kinesin-1 heavy chain	0.864399	17.6885	0.1529	26.716	0.877137	18.8669	0.165488	25.2024	0.908989	-0.0127377	0.0122895	-0.1149	49.4341	0.88534	17.6885	0.156604	26.716	0.853982	18.8669	0.16112	25.2024	0.778151	0.031358	0.0122548	0.283266	49.6487
IPI:IPI00013002.1	Ubiquitin-conjugating enzyme E2 C	0.0576801	127.128	0.0733274	26.1982	0.0747792			25.7362	2	-0.0170991				0.0539557	127.128	0.0685925	26.1982	0.0715456			25.7362	2	-0.01759
IPI:IPI00013068.1	Eukaryotic translation initiation factor 3 subunit E	0.763582	7.94488	0.0606657	25.5711	0.917378	4.85707	0.0445577	24.4998	0.0216033	-0.153796	0.00419113	-2.37564	47.4976	0.790159	7.94488	0.0627772	25.5711	0.896899	4.85707	0.043563	24.4998	0.107537	-0.10674	0.0042331	-1.64058	47.1769
IPI:IPI00013296.3	40S ribosomal protein S18	1.25059	41.8166	0.522955	27.2141	1.31125	7.68451	0.100763	27.4482	0.690819	-0.0606612	0.0228874	-0.400971	35.8884	1.29208	41.8166	0.540304	27.2141	1.27265	7.68451	0.097797	27.4482	0.899695	0.0194275	0.0234168	0.126956	35.3391
IPI:IPI00013297.1	28 kDa heat- and acid-stable phosphoprotein	0.439008			24.4031	0.702413	17.6168	0.123742	23.9099	2	-0.263405				0.452595			24.4031	0.683696	17.6168	0.120445	23.9099	2	-0.231101
IPI:IPI00013396.3	U1 small nuclear ribonucleoprotein C	0.609301			24.2795	0.66665	10.4673	0.0697804	26.0785	2	-0.0573491				0.628708			24.2795	0.640405	10.4673	0.0670333	26.0785	2	-0.0116962
IPI:IPI00013452.11	Bifunctional aminoacyl-tRNA synthetase	1.35052	18.1626	0.245289	25.3082	1.56971	16.0403	0.251787	25.3648	0.124076	-0.219197	0.0196187	-1.56494	48.6673	1.40254	18.1626	0.254737	25.3082	1.54862	16.0403	0.248403	25.3648	0.305037	-0.146081	0.0198586	-1.03662	48.6623
IPI:IPI00013485.3	40S ribosomal protein S2	1.49849	11.1081	0.166454	28.9093	1.49566	20.8447	0.311766	29.644	0.982425	0.00282364	0.0162748	0.0221335	52.4565	1.51861	11.1081	0.16869	28.9093	1.46635	20.8447	0.305657	29.644	0.682529	0.0522603	0.0161461	0.411281	52.8623
IPI:IPI00013808.1	Alpha-actinin-4	0.850678	14.6942	0.125	29.7088	0.891014	15.368	0.136931	29.6248	0.669344	-0.0403364	0.00882968	-0.429264	57.1994	0.870846	14.6942	0.127963	29.7088	0.870846	15.368	0.133831	29.6248	1	0	0.00882481	0	57.2969
IPI:IPI00013847.4	Cytochrome b-c1 complex subunit 1, mitochondrial	0.664978			24.7585	0.851174	17.3623	0.147783	25.3648	2	-0.186196				0.683696			24.7585	0.830321	17.3623	0.144163	25.3648	2	-0.146626
IPI:IPI00013860.3	3-hydroxyisobutyrate dehydrogenase, mitochondrial	1.22457	4.93583	0.0604427	24.5727	1.16908	8.99042	0.105105	26.0099	0.494707	0.0554929	0.00650071	0.688268	46.4599	1.25826	4.93583	0.0621054	24.5727	1.12609	8.99042	0.10124	26.0099	0.105711	0.132164	0.00641979	1.64951	47.0064
IPI:IPI00013890.2	Isoform 1 of 14-3-3 protein sigma	1.27825	24.4175	0.312117	30.8022	1.49814	11.6014	0.173805	31.542	0.0842885	-0.219886	0.0156432	-1.75806	55.1222	1.32102	24.4175	0.322561	30.8022	1.47129	11.6014	0.17069	31.542	0.238333	-0.150261	0.0158835	-1.19227	54.3894
IPI:IPI00013894.1	Stress-induced-phosphoprotein 1	0.875276	9.33632	0.0817185	30.044	1.13674	16.7386	0.190275	28.6686	0.0095088	-0.261466	0.00935702	-2.703	47.4084	0.896307	9.33632	0.083682	30.044	1.09099	16.7386	0.182617	28.6686	0.0473906	-0.194681	0.00915523	-2.03464	48.3491
IPI:IPI00013933.2	Isoform DPI of Desmoplakin	0.446651	28.4301	0.126983	25.3294	0.458873	33.6369	0.15435	25.5017	0.90799	-0.0122215	0.0110658	-0.11618	48.4354	0.470445	28.4301	0.133748	25.3294	0.448581	33.6369	0.150889	25.5017	0.837167	0.0218639	0.0111971	0.206621	48.6928
IPI:IPI00014230.1	Complement component 1 Q subcomponent-binding protein, mitochondrial	1.03905			22.4301	1.71653	2.06644	0.0354711	25.253	2	-0.677482				1.08214			22.4301	1.72437	2.06644	0.0356331	25.253	2	-0.642225
IPI:IPI00014232.1	ADP-ribosylation factor-like protein 6-interacting protein 1	0.405924			22.5914	0.500292			26.618	2	-0.0943684				0.425293			22.5914	0.473809			26.618	2	-0.0485167
IPI:IPI00014238.2	Isoform Cytoplasmic of Lysyl-tRNA synthetase	0.903612			23.1584	1.28092	1.56404	0.0200341	24.0068	2	-0.377308				0.935334			23.1584	1.24287	1.56404	0.0194391	24.0068	2	-0.307539
IPI:IPI00014263.1	Isoform Long of Eukaryotic translation initiation factor 4H	0.639635	57.4945	0.367755	25.5774	0.502549	2.40617	0.0120922	27.2715	0.270405	0.137086	0.0148215	1.12603	26.0934	0.666012	57.4945	0.38292	25.5774	0.476947	2.40617	0.0114761	27.2715	0.139617	0.189065	0.0153918	1.52393	25.9593
IPI:IPI00014361.1	GDP-L-fucose synthase	0.860775	30.9065	0.266035	24.7254	0.621361	49.2778	0.306193	23.832	0.126035	0.239415	0.0236076	1.55821	46.0238	0.882082	30.9065	0.272621	24.7254	0.593781	49.2778	0.292603	23.832	0.0652214	0.288301	0.0233037	1.88857	46.3111
IPI:IPI00015018.1	Inorganic pyrophosphatase	0.990496	19.1144	0.189327	24.0071	1.14285	7.05613	0.0806411	27.7127	0.150669	-0.152355	0.0107962	-1.4663	38.5925	1.02582	19.1144	0.196079	24.0071	1.09957	7.05613	0.0775868	27.7127	0.485649	-0.0737454	0.0109672	-0.704184	37.671
IPI:IPI00015345.2	Isoform 1 of Cadherin EGF LAG seven-pass G-type receptor 3	0.922044			25.2612	0.904123			25.4385	2	0.0179217				0.955735			25.2612	0.882844			25.4385	2	0.0728907
IPI:IPI00015842.1	Reticulocalbin-1	0.540757			25.7949	1.89817	160.684	3.05007	26.1694	2	-1.35741				0.576899			25.7949	1.85324	160.684	2.97787	26.1694	2	-1.27634
IPI:IPI00015947.5	DnaJ homolog subfamily B member 1	0.32303			24.5356	0.635813			24.1823	2	-0.312783				0.31392			24.5356	0.611274			24.1823	2	-0.297354
IPI:IPI00015954.1	GTP-binding protein SAR1a	0.985559	6.85528	0.0675628	27.0923	0.977402	0.0122297	0.000119533	27.4738	0.871609	0.00815731	0.00249816	0.163206	26.1833	1.02158	6.85528	0.0700318	27.0923	0.946257	0.0122297	0.000115724	27.4738	0.150757	0.0753178	0.00258915	1.4802	26.1773
IPI:IPI00016339.4	Ras-related protein Rab-5C	0.503622			26.9269	0.807409	8.14056	0.0657277	26.9669	2	-0.303788				0.538839			26.9269	0.779496	8.14056	0.0634553	26.9669	2	-0.240657
IPI:IPI00016342.1	Ras-related protein Rab-7a	0.917694	59.7158	0.548008	31.6856	0.613769	13.8548	0.0850361	30.6796	0.0379998	0.303925	0.0200669	2.14549	40.2406	0.950094	59.7158	0.567356	31.6856	0.577748	13.8548	0.0800456	30.6796	0.0130682	0.372345	0.0205148	2.59963	39.4145
IPI:IPI00016513.5	Ras-related protein Rab-10	0.898133	5.05667	0.0454156	27.2602	0.766253	0.932509	0.00714538	28.884	0.00483975	0.13188	0.00191338	3.01494	33.9333	0.925527	5.05667	0.0468008	27.2602	0.73586	0.932509	0.00686196	28.884	0.00014363	0.189667	0.00195439	4.29028	33.428
IPI:IPI00016610.2	Poly(rC)-binding protein 1	0.576828	19.1082	0.110221	29.6187	0.688874	1.48231	0.0102113	28.9035	0.0882162	-0.112046	0.00407462	-1.7553	33.9963	0.604733	19.1082	0.115553	29.6187	0.664155	1.48231	0.00984486	28.9035	0.368089	-0.0594218	0.00424197	-0.912351	33.5716
IPI:IPI00016801.1	Glutamate dehydrogenase 1, mitochondrial	1.55868			25.0043	1.12025	15.8395	0.177442	25.0219	2	0.438429				1.57931			25.0043	1.07951	15.8395	0.170989	25.0219	2	0.499798
IPI:IPI00016832.1	Isoform Short of Proteasome subunit alpha type-1	1.223	23.3874	0.286028	26.068	1.45122	7.55518	0.109642	26.8142	0.0700211	-0.228218	0.0150613	-1.8596	41.6201	1.25695	23.3874	0.293969	26.068	1.40014	7.55518	0.105783	26.8142	0.252555	-0.14319	0.015222	-1.16058	40.8235
IPI:IPI00017297.1	Matrin-3	0.743218	27.7567	0.206293	26.1126	1.0108	12.1942	0.123259	26.5412	0.0209333	-0.267579	0.0125442	-2.38908	47.2586	0.772056	27.7567	0.214297	26.1126	0.974856	12.1942	0.118876	26.5412	0.0782683	-0.202801	0.0126856	-1.80059	46.4117
IPI:IPI00017334.1	Prohibitin	1.06802	35.0973	0.374845	27.8309	1.30836	13.2296	0.173091	28.4661	0.0921768	-0.240348	0.0195493	-1.71899	47.1399	1.11016	35.0973	0.389635	27.8309	1.2708	13.2296	0.168121	28.4661	0.26074	-0.160644	0.0199062	-1.1386	46.2098
IPI:IPI00017342.1	Rho-related GTP-binding protein RhoG	1.00068	16.9155	0.16927	33.0584	0.79418	3.94321	0.0313162	32.5277	0.0112333	0.206498	0.00608307	2.64761	43.6773	1.03585	16.9155	0.175219	33.0584	0.766583	3.94321	0.030228	32.5277	0.00141824	0.269265	0.00622957	3.41154	42.9432
IPI:IPI00017451.1	Splicing factor 3A subunit 1	0.674508			22.7973	0.690249	1.1611	0.00801445	25.681	2	-0.0157409				0.702699			22.7973	0.664919	1.1611	0.00772035	25.681	2	0.0377794
IPI:IPI00017592.1	Isoform 1 of LETM1 and EF-hand domain-containing protein 1, mitochondrial	1.30902			24.3558	1.63986	12.743	0.208967	24.2465	2	-0.330832				1.35983			24.3558	1.6326	12.743	0.208042	24.2465	2	-0.272776
IPI:IPI00017672.4	cDNA FLJ25678 fis, clone TST04067, highly similar to PURINE NUCLEOSIDE PHOSPHORYLASE	1.01997	16.9221	0.172599	25.9206	0.868683	13.713	0.119123	26.6306	0.158038	0.151284	0.0111319	1.43387	48.4082	1.06005	16.9221	0.179382	25.9206	0.846473	13.713	0.116077	26.6306	0.0499871	0.213576	0.0112792	2.011	47.7724
IPI:IPI00017855.1	Aconitate hydratase, mitochondrial	0.901677	35.3925	0.319126	24.4067	0.881106	10.9205	0.0962208	24.9806	0.875244	0.0205718	0.0169272	0.158118	36.1651	0.932751	35.3925	0.330124	24.4067	0.859368	10.9205	0.0938469	24.9806	0.580207	0.0733832	0.0172828	0.558201	35.5386
IPI:IPI00018146.1	14-3-3 protein theta	1.08027	13.599	0.146905	30.7714	1.29568	28.7903	0.373031	31.4527	0.100954	-0.215416	0.0166341	-1.67023	51.3867	1.12454	13.599	0.152926	30.7714	1.26132	28.7903	0.363137	31.4527	0.292059	-0.136779	0.0165153	-1.06433	52.3837
IPI:IPI00018206.4	Aspartate aminotransferase, mitochondrial	1.20612	5.10909	0.0616216	26.6485	1.50283	21.6572	0.325472	26.8865	0.0184209	-0.296716	0.0144178	-2.47111	35.4166	1.24451	5.10909	0.0635829	26.6485	1.47376	21.6572	0.319176	26.8865	0.0628378	-0.229253	0.0142572	-1.91999	35.8754
IPI:IPI00018235.3	Peflin	0.792339			23.0485	0.905115			23.9333	2	-0.112776				0.812646			23.0485	0.884184			23.9333	2	-0.0715381
IPI:IPI00018262.1	Acidic leucine-rich nuclear phosphoprotein 32 family member C	0.759423	46.0757	0.34991	24.8145	1.27062	1.1001	0.0139782	26.0836	0.000265718	-0.511199	0.0146369	-4.22538	25.6238	0.786401	46.0757	0.36234	24.8145	1.23402	1.1001	0.0135755	26.0836	0.00121256	-0.447616	0.0151224	-3.63994	25.5116
IPI:IPI00018274.1	Isoform 1 of Epidermal growth factor receptor	0.165728	24.2465	0.0401832	26.043	0.21518	32.8198	0.0706216	26.2204	0.451184	-0.0494525	0.00423634	-0.759788	46.8944	0.167751	24.2465	0.0406739	26.043	0.212337	32.8198	0.0696886	26.2204	0.495837	-0.0445858	0.0042196	-0.686374	47.1671
IPI:IPI00018342.5	Adenylate kinase isoenzyme 1	1.33602	21.1841	0.283023	24.9535	1.40934	14.5527	0.205097	26.7554	0.597351	-0.0733197	0.0190077	-0.53181	47.2152	1.38782	21.1841	0.293998	24.9535	1.35809	14.5527	0.197639	26.7554	0.830878	0.0297368	0.0191687	0.214782	46.431
IPI:IPI00018398.4	26S protease regulatory subunit 6A	0.828926	62.7093	0.519814	24.1061	0.583652			23.8649	2	0.245274				0.850964	62.7093	0.533634	24.1061	0.547789			23.8649	2	0.303175
IPI:IPI00018534.4	Histone H2B type 1-L	2.13648	132.27	2.82593	30.1652	1.47268	32.6608	0.480989	30.0717	0.0520367	0.663803	0.109677	2.00439	38.8385	2.12942	132.27	2.81658	30.1652	1.43426	32.6608	0.468441	30.0717	0.0417517	0.695152	0.108949	2.10604	38.6297
IPI:IPI00018853.1	Tropomyosin isoform	0.466972	74.8294	0.349432	28.7354	0.827202			28.8915	2	-0.36023				0.491935	74.8294	0.368112	28.7354	0.801317			28.8915	2	-0.309382
IPI:IPI00018931.6	Vacuolar protein sorting-associated protein 35	0.794627	6.7147	0.0533568	25.5211	0.941936	24.6524	0.23221	25.4307	0.173113	-0.147309	0.0112218	-1.39059	35.0674	0.816864	6.7147	0.05485	25.5211	0.913689	24.6524	0.225247	25.4307	0.362255	-0.0968254	0.0110065	-0.922923	35.6349
IPI:IPI00019385.3	Translocon-associated protein subunit delta precursor	0.502886	37.498	0.188573	25.5683	0.497472	20.3335	0.101154	26.8907	0.959311	0.0054142	0.0111369	0.0513041	44.9299	0.533741	37.498	0.200143	25.5683	0.472154	20.3335	0.0960054	26.8907	0.566998	0.0615879	0.011398	0.576875	43.5027
IPI:IPI00019407.1	Sterol-4-alpha-carboxylate 3-dehydrogenase, decarboxylating	2.36465			27.0487	2.08331	7.88658	0.164302	26.0901	2	0.281341				2.36001			27.0487	2.105	7.88658	0.166012	26.0901	2	0.255016
IPI:IPI00019502.3	Isoform 1 of Myosin-9	0.916859	17.4571	0.160057	28.6675	0.963825	18.3105	0.176481	28.3573	0.667271	-0.0469654	0.0118067	-0.432229	54.8283	0.948267	17.4571	0.16554	28.6675	0.932751	18.3105	0.170791	28.3573	0.886932	0.0155156	0.0117973	0.142849	54.9856
IPI:IPI00019770.3	ubiquitin-like protein fubi and ribosomal protein S30 precursor	1.06327			25.8754	1.17369			25.493	2	-0.110417				1.10625			25.8754	1.13104			25.493	2	-0.0247862
IPI:IPI00019927.2	26S proteasome non-ATPase regulatory subunit 7	1.47553			25.3433	1.35013	35.5856	0.480453	24.7031	2	0.125394				1.50188			25.3433	1.30987	35.5856	0.466127	24.7031	2	0.192007
IPI:IPI00020436.4	Ras-related protein Rab-11B	0.7425	21.8654	0.16235	27.0552	0.887863	9.02163	0.0800998	27.5981	0.130174	-0.145363	0.00890308	-1.54058	46.6616	0.771201	21.8654	0.168626	27.0552	0.86677	9.02163	0.0781968	27.5981	0.320788	-0.0955689	0.00906608	-1.00371	45.8478
IPI:IPI00020512.1	Isoform 2 of UDP-N-acetylglucosamine transferase subunit ALG13 homolog	1.12738	1.71945	0.0193848	29.3586	1.22609			27.2322	2	-0.0987067				1.16669	1.71945	0.0200606	29.3586	1.18331			27.2322	2	-0.016626
IPI:IPI00020599.1	Calreticulin	1.49276	4.15987	0.0620968	27.5401	1.25544	2.17437	0.0272979	27.9512	0.000131246	0.237318	0.00323141	4.17479	46.01	1.51313	4.15987	0.0629445	27.5401	1.21223	2.17437	0.0263583	27.9512	3.35068e-06	0.300908	0.00322857	5.29577	45.3555
IPI:IPI00020793.3	Isoform 2 of 60S ribosome subunit biogenesis protein NIP7 homolog	1.14499			24.4209	1.33382			25.8664	2	-0.188835				1.18781			24.4209	1.29324			25.8664	2	-0.105423
IPI:IPI00021263.3	14-3-3 protein zeta/delta	1.24602	17.8812	0.222804	30.7836	1.19998	15.8011	0.18961	32.0097	0.689568	0.0460473	0.0131612	0.401379	59.9296	1.28493	17.8812	0.229761	30.7836	1.1616	15.8011	0.183546	32.0097	0.287363	0.123332	0.0131978	1.07355	59.4335
IPI:IPI00021266.1	60S ribosomal protein L23a	1.4727	27.3342	0.40255	27.8074	1.44331	6.94218	0.100197	29.0864	0.827355	0.0293932	0.0179212	0.219565	38.9769	1.49984	27.3342	0.40997	27.8074	1.39193	6.94218	0.0966306	29.0864	0.427004	0.107909	0.0180654	0.802851	38.3894
IPI:IPI00021405.3	Isoform A of Prelamin-A/C	0.619759	18.2309	0.112987	29.9218	0.698885	13.58	0.0949084	29.8831	0.346603	-0.0791264	0.00695207	-0.948996	57.384	0.64549	18.2309	0.117678	29.9218	0.677552	13.58	0.0920113	29.8831	0.703234	-0.0320612	0.0070119	-0.382879	56.9695
IPI:IPI00021435.3	26S protease regulatory subunit 7	1.05359	10.626	0.111954	25.4036	0.910463	5.84257	0.0531945	24.8375	0.0839901	0.143122	0.00654873	1.7686	43.3942	1.09737	10.626	0.116607	25.4036	0.889136	5.84257	0.0519484	24.8375	0.0145399	0.208237	0.00668171	2.5475	42.6452
IPI:IPI00021439.1	Actin, cytoplasmic 1	0.964715	22.9281	0.221191	34.2432	1.04121	7.05797	0.0734882	34.0939	0.413546	-0.0764929	0.00861488	-0.824132	53.1823	1.00296	22.9281	0.22996	34.2432	1.00296	7.05797	0.0707887	34.0939	1	0	0.00879179	0	51.9854
IPI:IPI00021700.3	Proliferating cell nuclear antigen	0.7995	4.90543	0.0392189	27.216	0.844677	9.0159	0.0761553	27.2702	0.490851	-0.0451771	0.00423365	-0.694322	47.66	0.823407	4.90543	0.0403917	27.216	0.820262	9.0159	0.0739541	27.2702	0.961477	0.003145	0.00419602	0.0485515	48.3736
IPI:IPI00021794.8	Lysosomal protective protein	0.319058			26.5507	0.367174			26.9431	2	-0.0481154				0.306109			26.5507	0.367351			26.9431	2	-0.0612421
IPI:IPI00021812.2	Neuroblast differentiation-associated protein AHNAK	0.679293	16.804	0.114149	29.3474	0.628529	16.9654	0.106633	28.5257	0.563417	0.0507635	0.00762768	0.58124	55.8716	0.707178	16.804	0.118834	29.3474	0.59878	16.9654	0.101586	28.5257	0.219235	0.108398	0.00761043	1.24255	55.737
IPI:IPI00021840.1	40S ribosomal protein S6	1.23133	18.8866	0.232557	28.5803	1.48108	12.6859	0.187889	28.7962	0.0439178	-0.249748	0.0146618	-2.06257	54.6678	1.26396	18.8866	0.238718	28.5803	1.44499	12.6859	0.183311	28.7962	0.141417	-0.181039	0.0147183	-1.49225	54.3286
IPI:IPI00021926.4	26S protease regulatory subunit 10B	1.10408	18.1232	0.200094	25.4241	1.07797	8.49536	0.0915774	24.7321	0.809403	0.0261076	0.011573	0.242685	43.0136	1.14831	18.1232	0.208111	25.4241	1.04344	8.49536	0.0886437	24.7321	0.339206	0.104876	0.0117698	0.966699	42.174
IPI:IPI00022228.2	Vigilin	0.380202	19.2749	0.0732835	25.3702	0.379541	42.8781	0.16274	25.8956	0.994524	0.00066112	0.00917304	0.00690277	43.6256	0.382778	19.2749	0.07378	25.3702	0.374273	42.8781	0.160481	25.8956	0.929382	0.00850527	0.00910538	0.0891331	43.8734
IPI:IPI00022229.2	Apolipoprotein B-100	1.56464	0.776373	0.0121474	32.1775	1.42051	0.595252	0.0084556	28.2284	7.63892e-07	0.144133	0.000677056	5.53926	58.2736	1.58409	0.776373	0.0122985	32.1775	1.36647	0.595252	0.00813395	28.2284	1.2706e-11	0.217622	0.000670354	8.40526	58.0974
IPI:IPI00022462.2	Transferrin receptor protein 1	0.461131	20.0731	0.0925632	26.8432	0.359086	55.8918	0.2007	27.3581	0.330871	0.102045	0.0107843	0.982641	46.4856	0.483347	20.0731	0.0970226	26.8432	0.359773	55.8918	0.201083	27.3581	0.243875	0.123575	0.0109645	1.18015	47.0508
IPI:IPI00022597.1	NEDD8-conjugating enzyme Ubc12	0.902108	76.0179	0.685764	22.612	1.19383			23.3251	2	-0.291722				0.93329	76.0179	0.709468	22.612	1.15479			23.3251	2	-0.221503
IPI:IPI00022624.1	Retinoic acid-induced protein 3	0.442283			23.815	0.281972			24.1696	2	0.160311				0.458874			23.815	0.289147			24.1696	2	0.169727
IPI:IPI00022774.3	Transitional endoplasmic reticulum ATPase	1.27702	11.9434	0.15252	28.1455	1.24744	18.0916	0.225682	27.8093	0.800325	0.0295763	0.0135343	0.25423	51.7694	1.32018	11.9434	0.157675	28.1455	1.20681	18.0916	0.218332	27.8093	0.332864	0.113366	0.0134532	0.977399	52.3799
IPI:IPI00022830.3	Isoform 2 of NSFL1 cofactor p47	0.531378			25.6724	0.836065			25.3937	2	-0.304687				0.569113			25.6724	0.814918			25.3937	2	-0.245805
IPI:IPI00023048.4	Isoform 1 of Elongation factor 1-delta	0.704719	26.9474	0.189904	30.5054	0.916158	9.21959	0.084466	29.9954	0.0305813	-0.211439	0.00904122	-2.22367	51.5106	0.734903	26.9474	0.198037	30.5054	0.894606	9.21959	0.082479	29.9954	0.102848	-0.159703	0.0092416	-1.66127	50.5628
IPI:IPI00023526.4	Isoform 1 of Ras-related protein Rab-6A	0.795847	28.0171	0.222974	26.5942	1.05759	23.4346	0.247843	28.4124	0.0505058	-0.261744	0.0171073	-2.00118	52.9955	0.820262	28.0171	0.229814	26.5942	1.02158	23.4346	0.239402	28.4124	0.129293	-0.201313	0.0170675	-1.54094	52.89
IPI:IPI00023542.6	Transmembrane emp24 domain-containing protein 9	1.08555	0.00743233	8.06814e-05	23.9312	1.25054	6.77865	0.0847699	25.4504	0.00858023	-0.164997	0.00333417	-2.85747	24.4999	1.12928	0.00743233	8.39317e-05	23.9312	1.20884	6.77865	0.0819433	25.4504	0.173621	-0.0795649	0.00322324	-1.40144	24.5036
IPI:IPI00024157.1	Peptidyl-prolyl cis-trans isomerase FKBP3	1.04445	8.71811	0.0910565	23.5671	1.1959	7.69034	0.091969	24.8905	0.0881414	-0.151451	0.00755866	-1.74201	46.3379	1.08999	8.71811	0.0950264	23.5671	1.15591	7.69034	0.0888933	24.8905	0.453506	-0.0659204	0.00760354	-0.755983	46.0915
IPI:IPI00024661.5	Protein transport protein Sec24C	0.764195			22.7905	0.629581			23.7691	2	0.134614				0.790686			22.7905	0.599549			23.7691	2	0.191136
IPI:IPI00024911.1	Endoplasmic reticulum resident protein 29	1.37381	28.017	0.384901	27.4469	1.63539	9.19402	0.150358	28.6006	0.0661972	-0.261579	0.0192806	-1.88383	44.0596	1.4173	28.017	0.397084	27.4469	1.62991	9.19402	0.149854	28.6006	0.137109	-0.212611	0.0197069	-1.51453	43.5932
IPI:IPI00024933.3	Isoform 1 of 60S ribosomal protein L12	1.22321	19.5586	0.239244	27.3825	1.50869	10.4448	0.15758	29.0447	0.0201538	-0.285471	0.0141625	-2.39879	50.8685	1.25731	19.5586	0.245912	27.3825	1.48069	10.4448	0.154655	29.0447	0.0676411	-0.223381	0.0143054	-1.86766	50.3057
IPI:IPI00024976.5	Mitochondrial import receptor subunit TOM22 homolog	2.39325			20.6526	1.34298	23.7012	0.318302	25.3566	2	1.05027				2.49117			20.6526	1.30353	23.7012	0.308952	25.3566	2	1.18764
IPI:IPI00025019.3	Proteasome subunit beta type-1	1.28746	10.0994	0.130026	25.9336	1.33974	15.969	0.213944	25.965	0.651835	-0.0522788	0.0132535	-0.454109	47.1213	1.33822	10.0994	0.135152	25.9336	1.29872	15.969	0.207393	25.965	0.732509	0.0394973	0.0131989	0.343795	47.797
IPI:IPI00025039.1	rRNA 2'-O-methyltransferase fibrillarin	0.931416	18.0789	0.16839	26.2671	1.17106	8.00877	0.0937875	26.1527	0.0205894	-0.239645	0.00999684	-2.39683	46.7475	0.965921	18.0789	0.174628	26.2671	1.12745	8.00877	0.0902945	26.1527	0.114875	-0.161525	0.0101008	-1.60718	45.892
IPI:IPI00025084.3	Calpain small subunit 1	0.538733			22.1185	0.811885	15.1292	0.122832	25.6616	2	-0.273151				0.575302			22.1185	0.785002	15.1292	0.118764	25.6616	2	-0.2097
IPI:IPI00025091.3	40S ribosomal protein S11	1.27829	29.039	0.371202	25.6057	1.5164	13.3903	0.203051	28.4609	0.112442	-0.23811	0.0216312	-1.61896	45.0147	1.32237	29.039	0.384001	25.6057	1.48652	13.3903	0.19905	28.4609	0.274291	-0.164153	0.0219905	-1.10695	44.2783
IPI:IPI00025252.1	Protein disulfide-isomerase A3	1.22696	11.0646	0.135758	27.7411	1.26159	13.9919	0.176521	27.4475	0.746137	-0.0346348	0.011325	-0.325457	52.1477	1.26132	11.0646	0.13956	27.7411	1.22148	13.9919	0.170908	27.4475	0.708777	0.0398446	0.0112575	0.375532	52.5325
IPI:IPI00025273.1	Isoform Long of Trifunctional purine biosynthetic protein adenosine-3	0.891073	3.68704	0.0328542	27.9872	0.900257	3.64939	0.0328539	24.6422	0.85522	-0.00918366	0.00250714	-0.183412	49.7892	0.918527	3.68704	0.0338665	27.9872	0.877696	3.64939	0.0320305	24.6422	0.418919	0.0408315	0.00250989	0.815019	50.1076
IPI:IPI00025329.1	60S ribosomal protein L19	0.871109	26.5918	0.231644	27.0377	1.05949	15.9998	0.169516	27.428	0.12703	-0.188383	0.0147478	-1.55123	51.0039	0.892003	26.5918	0.2372	27.0377	1.0249	15.9998	0.163982	27.428	0.279045	-0.132901	0.0147516	-1.09423	50.5082
IPI:IPI00025366.4	Citrate synthase, mitochondrial	1.84065	3.0905	0.0568853	27.7377	1.46078	16.6847	0.243728	27.5002	0.000814325	0.379864	0.0109136	3.63618	38.1584	1.87293	3.0905	0.0578828	27.7377	1.4173	16.6847	0.236472	27.5002	8.05476e-05	0.455628	0.0106857	4.40767	38.6662
IPI:IPI00025491.1	Eukaryotic initiation factor 4A-I	0.430854	12.8528	0.0553767	29.6083	0.475466	17.6612	0.0839728	28.8847	0.5214	-0.0446117	0.00477749	-0.645429	53.658	0.440161	12.8528	0.0565728	29.6083	0.458874	17.6612	0.0810426	28.8847	0.786282	-0.0187134	0.00471644	-0.272487	54.2657
IPI:IPI00025512.2	Heat shock protein beta-1	0.918968	7.67043	0.0704888	31.1522	0.917316	22.4032	0.205508	31.3612	0.986036	0.00165171	0.00881566	0.0175916	49.0587	0.953704	7.67043	0.0731532	31.1522	0.895864	22.4032	0.200702	31.3612	0.53912	0.0578393	0.00874795	0.618401	49.9572
IPI:IPI00025874.2	Dolichyl-diphosphooligosaccharide--protein glycosyltransferase subunit 1 precursor	1.07501	16.8241	0.18086	26.5446	1.15426	21.5352	0.248572	26.424	0.536583	-0.0792578	0.0162205	-0.622314	49.661	1.11792	16.8241	0.188081	26.5446	1.11345	21.5352	0.239783	26.424	0.97208	0.00447153	0.0161599	0.0351752	50.1789
IPI:IPI00026089.4	Splicing factor 3B subunit 1	0.56633	16.8352	0.095343	25.5885	0.469569	24.2866	0.114042	25.8213	0.288826	0.0967609	0.00814261	1.0723	49.0948	0.593913	16.8352	0.0999866	25.5885	0.455851	24.2866	0.110711	25.8213	0.133621	0.138062	0.00819505	1.5251	49.3242
IPI:IPI00026202.1	60S ribosomal protein L18a	0.96646	11.577	0.111887	26.4095	1.22179	8.48594	0.10368	27.6224	0.0061582	-0.255326	0.00799011	-2.85639	51.669	1.00466	11.577	0.11631	26.4095	1.18105	8.48594	0.100223	27.6224	0.0544717	-0.17639	0.00803242	-1.96811	51.2942
IPI:IPI00026215.1	Flap endonuclease 1	0.72368	0.95838	0.00693561	26.1435	0.731933			24.3036	2	-0.00825264				0.753317	0.95838	0.00721964	26.1435	0.704187			24.3036	2	0.04913
IPI:IPI00026216.4	Puromycin-sensitive aminopeptidase	1.32803			24.7931	1.52235	6.83652	0.104076	24.1378	2	-0.194316				1.37974			24.7931	1.49681	6.83652	0.10233	24.1378	2	-0.117068
IPI:IPI00026268.3	Guanine nucleotide-binding protein G(I)/G(S)/G(T) subunit beta-1	0.50988			25.7878	0.600473	2.52786	0.0151791	26.6078	2	-0.0905935				0.544745			25.7878	0.56476	2.52786	0.0142763	26.6078	2	-0.0200153
IPI:IPI00026271.5	40S ribosomal protein S14	1.04301	14.5575	0.151836	25.1999	0.969846			23.5645	2	0.0731676				1.08733	14.5575	0.158288	25.1999	0.937295			23.5645	2	0.150038
IPI:IPI00026496.3	Nucleoplasmin-3	0.777569			25.3404	0.971246			25.9276	2	-0.193678				0.802556			25.3404	0.941828			25.9276	2	-0.139272
IPI:IPI00026519.1	Peptidyl-prolyl cis-trans isomerase F, mitochondrial	0.88374	40.9513	0.361903	23.4213	1.49259			23.2668	2	-0.608853				0.91058	40.9513	0.372894	23.4213	1.46208			23.2668	2	-0.551496
IPI:IPI00026546.1	Platelet-activating factor acetylhydrolase IB subunit beta	0.898629			26.1851	0.912897	2.70351	0.0246803	27.0465	2	-0.0142677				0.930063			26.1851	0.892003	2.70351	0.0241154	27.0465	2	0.0380599
IPI:IPI00026663.2	Aldehyde dehydrogenase family 1 member A3	0.803956	33.2279	0.267137	26.3022	1.10858	23.6538	0.262222	26.1153	0.0369238	-0.304623	0.0201974	-2.14346	50.4173	0.827256	33.2279	0.27488	26.3022	1.06524	23.6538	0.25197	26.1153	0.0994178	-0.237984	0.0200992	-1.67865	50.3515
IPI:IPI00026781.3	Fatty acid synthase	1.32004	9.40016	0.124086	26.6187	1.43049	17.0633	0.244089	26.9654	0.350421	-0.11045	0.0137136	-0.943169	46.9698	1.37106	9.40016	0.128881	26.6187	1.37792	17.0633	0.235118	26.9654	0.953248	-0.00686325	0.013561	-0.0589364	47.8534
IPI:IPI00026824.2	Heme oxygenase 2	0.990316			23.6205	1.02294	37.5134	0.38374	24.3594	2	-0.032625				1.0249			23.6205	0.989254	37.5134	0.371103	24.3594	2	0.0356495
IPI:IPI00026942.5	Isoform 1 of Erlin-2	1.2453	10.398	0.129486	25.7548	1.2076	6.69294	0.0808236	25.1482	0.679827	0.0377008	0.00824154	0.415286	46.8809	1.28393	10.398	0.133504	25.7548	1.1678	6.69294	0.0781598	25.1482	0.208519	0.116139	0.00829161	1.27544	46.2826
IPI:IPI00026952.1	Plakophilin-3	0.649869	27.17	0.17657	24.8453	1.07943			24.2343	2	-0.429558				0.672193	27.17	0.182635	24.8453	1.04537			24.2343	2	-0.373179
IPI:IPI00026964.2	Cytochrome b-c1 complex subunit Rieske, mitochondrial	0.34805	35.9585	0.125154	24.7397	0.443429			26.0208	2	-0.095379				0.350771	35.9585	0.126132	24.7397	0.422841			26.0208	2	-0.07207
IPI:IPI00027096.2	39S ribosomal protein L19, mitochondrial	0.490084	11.9343	0.0584883	22.7919	0.848118			24.2276	2	-0.358033				0.511242	11.9343	0.0610134	22.7919	0.824842			24.2276	2	-0.3136
IPI:IPI00027107.5	Tu translation elongation factor, mitochondrial precursor	1.08383	13.5091	0.146416	28.0823	1.10013	9.77999	0.107593	27.7392	0.864939	-0.0162982	0.00909253	-0.170921	52.7802	1.12745	13.5091	0.152308	28.0823	1.06005	9.77999	0.103673	27.7392	0.484462	0.0673978	0.00916103	0.704164	52.1741
IPI:IPI00027223.2	Isocitrate dehydrogenase [NADP] cytoplasmic	2.39274	7.84504	0.187712	27.5262	2.76408	4.87811	0.134835	27.0226	0.00124405	-0.371343	0.0118091	-3.41717	51.4614	2.4576	7.84504	0.1928	27.5262	2.67957	4.87811	0.130712	27.0226	0.0465642	-0.221968	0.0118414	-2.0398	51.0143
IPI:IPI00027230.3	Endoplasmin	1.30832	16.0963	0.210592	29.7893	1.21491	19.4885	0.236769	29.3924	0.450671	0.0934094	0.0151248	0.75953	56.8857	1.35918	16.0963	0.218779	29.7893	1.17535	19.4885	0.229059	29.3924	0.140638	0.183833	0.0151373	1.49416	57.1052
IPI:IPI00027252.6	Prohibitin-2	1.23971	12.8986	0.159906	27.7306	1.29194	7.83456	0.101218	27.7562	0.59269	-0.0522302	0.00941308	-0.538339	50.895	1.27936	12.8986	0.16502	27.7306	1.25826	7.83456	0.0985789	27.7562	0.829479	0.0211039	0.00950242	0.216494	50.27
IPI:IPI00027378.5	Isoform 1 of UBX domain-containing protein 1	0.533159			25.2227	0.449468			25.0405	2	0.0836914				0.571396			25.2227	0.440161			25.0405	2	0.131236
IPI:IPI00027412.5	Carcinoembryonic antigen-related cell adhesion molecule 6	1.27504			24.1983	1.12524	15.4367	0.1737	26.6458	2	0.149801				1.31893			24.1983	1.08214	15.4367	0.167047	26.6458	2	0.236786
IPI:IPI00027444.1	Leukocyte elastase inhibitor	0.966996	3.70595	0.0358364	27.7581	0.886411	25.4245	0.225365	27.731	0.411951	0.0805846	0.00941786	0.830378	35.0158	1.00555	3.70595	0.037265	27.7581	0.86497	25.4245	0.219914	27.731	0.15312	0.140575	0.00927275	1.45984	35.5303
IPI:IPI00027626.3	T-complex protein 1 subunit zeta	1.18346	22.3853	0.264922	26.4413	1.24659	14.1367	0.176226	26.6593	0.626676	-0.0631235	0.0166296	-0.489497	48.9568	1.22518	22.3853	0.274261	26.4413	1.20359	14.1367	0.170148	26.6593	0.868244	0.0215873	0.0167548	0.166775	48.2644
IPI:IPI00027774.1	THAP domain-containing protein 2	0.639437			24.1553	0.648116			25.0398	2	-0.00867967				0.664155			24.1553	0.628708			25.0398	2	0.0354467
IPI:IPI00027834.3	Heterogeneous nuclear ribonucleoprotein L	0.90521	11.0463	0.0999922	26.2532	1.1526	39.6521	0.45703	25.5555	0.102029	-0.247389	0.0216926	-1.67967	34.6025	0.937697	11.0463	0.103581	26.2532	1.11044	39.6521	0.440313	25.5555	0.243117	-0.172744	0.0211751	-1.1871	35.2898
IPI:IPI00028004.2	Proteasome subunit beta type-3	1.43704	17.0382	0.244847	25.5137	1.45342	8.53045	0.123983	26.474	0.891654	-0.0163712	0.0142799	-0.136999	44.1575	1.46635	17.0382	0.249841	25.5137	1.40135	8.53045	0.119541	26.474	0.589577	0.0650085	0.0143078	0.54348	43.4441
IPI:IPI00028006.1	Proteasome subunit beta type-2	1.14171	0.594715	0.00678995	26.785	1.27038	12.6387	0.160559	26.9809	0.113499	-0.128662	0.00620436	-1.63343	28.1899	1.18485	0.594715	0.00704649	26.785	1.23275	12.6387	0.155804	26.9809	0.542497	-0.0479023	0.00603769	-0.616483	28.3427
IPI:IPI00028055.4	Transmembrane emp24 domain-containing protein 10	1.34056	10.906	0.146201	25.3658	1.50404	9.10998	0.137018	26.3919	0.124691	-0.163478	0.0109554	-1.56187	49.495	1.39193	10.906	0.151804	25.3658	1.47723	9.10998	0.134575	26.3919	0.421751	-0.0852918	0.0110837	-0.81015	49.2598
IPI:IPI00028091.3	Actin-related protein 3	0.922521	14.1017	0.130091	26.0238	0.964194	4.25825	0.0410578	25.9343	0.610361	-0.0416728	0.00658208	-0.513654	39.4161	0.956721	14.1017	0.134914	26.0238	0.933023	4.25825	0.0397304	25.9343	0.773993	0.0236987	0.00671622	0.289176	38.6142
IPI:IPI00028561.1	Isoform 1 of Kinesin heavy chain isoform 5C	0.845676	37.176	0.314389	29.1225	1.19352	31.0355	0.370416	26.9864	0.030641	-0.347847	0.0245214	-2.22134	52.7728	0.86677	37.176	0.322231	29.1225	1.15367	31.0355	0.358048	26.9864	0.071462	-0.2869	0.0243324	-1.83924	53.208
IPI:IPI00028931.2	Desmoglein-2	0.172735			25.3641	0.15458			25.6472	2	0.0181555				0.172384			25.3641	0.157354			25.6472	2	0.0150305
IPI:IPI00029012.1	Eukaryotic translation initiation factor 3 subunit A	0.829899	21.7308	0.180344	25.3905	0.899267	28.693	0.258026	25.4192	0.599897	-0.0693675	0.0172537	-0.528099	47.3421	0.852125	21.7308	0.185174	25.3905	0.876623	28.693	0.251529	25.4192	0.852568	-0.0244971	0.0171883	-0.186853	47.7243
IPI:IPI00029264.4	Cytochrome c1, heme protein, mitochondrial	1.20483			27.0065	1.33905	15.5181	0.207797	27.3062	2	-0.134229				1.24287			27.0065	1.29655	15.5181	0.201201	27.3062	2	-0.053678
IPI:IPI00029267.1	U2 small nuclear ribonucleoprotein B''	0.911674			23.2459	1.28803			26.3436	2	-0.37636				0.941115			23.2459	1.25505			26.3436	2	-0.313938
IPI:IPI00029623.1	Proteasome subunit alpha type-6	1.2376	5.96664	0.0738434	27.0204	1.40092	12.1633	0.170398	27.7183	0.0897303	-0.163319	0.0088804	-1.73308	46.3484	1.27664	5.96664	0.0761727	27.0204	1.34868	12.1633	0.164044	27.7183	0.444763	-0.0720339	0.00873734	-0.770632	47.2305
IPI:IPI00029997.1	6-phosphogluconolactonase	1.01617	0.211159	0.00214573	25.0055	1.31624	4.46153	0.0587244	25.3029	1.79493e-06	-0.300073	0.00240667	-6.11672	26.0971	1.05338	0.211159	0.00222431	25.0055	1.27703	4.46153	0.0569751	25.3029	8.93763e-05	-0.223648	0.00234068	-4.62269	26.2195
IPI:IPI00030243.1	Isoform 1 of Proteasome activator complex subunit 3	0.500647	17.2247	0.0862348	23.989	0.494239	17.1086	0.0845571	26.0695	0.938557	0.00640813	0.00683828	0.0774922	47.631	0.525699	17.2247	0.0905499	23.989	0.470445	17.1086	0.0804863	26.0695	0.508016	0.055254	0.00686201	0.667019	47.0878
IPI:IPI00030275.5	Heat shock protein 75 kDa, mitochondrial	0.917947	15.394	0.141309	30.763	1.09075	10.1599	0.11082	30.705	0.0612909	-0.172805	0.00820264	-1.908	58.6374	0.951405	15.394	0.146459	30.763	1.05352	10.1599	0.107037	30.705	0.265427	-0.102118	0.00824687	-1.1245	58.0971
IPI:IPI00030363.1	Acetyl-CoA acetyltransferase, mitochondrial	1.32085	32.6992	0.431909	24.7582	1.45789	10.7464	0.156671	26.1201	0.376336	-0.137035	0.0234432	-0.894999	38.5896	1.37176	32.6992	0.448556	24.7582	1.40802	10.7464	0.151312	26.1201	0.815887	-0.0362562	0.0239105	-0.23447	37.7317
IPI:IPI00030968.4	Isoform 1 of Uncharacterized protein C9orf142	0.625313			24.3618	0.674869			23.77	2	-0.0495551				0.651498			24.3618	0.648771			23.77	2	0.00272716
IPI:IPI00031109.4	Mimitin, mitochondrial	1.35815			21.5164	1.48146			23.6678	2	-0.123305				1.40802			21.5164	1.44826			23.6678	2	-0.0402364
IPI:IPI00031397.3	Long-chain-fatty-acid--CoA ligase 3	2.0407			23.6901	2.01597			24.4528	2	0.0247272				2.03238			23.6901	1.98234			24.4528	2	0.0500421
IPI:IPI00031517.1	DNA replication licensing factor MCM6	0.72344			23.71	0.505563	8.38771	0.0424052	25.0056	2	0.217877				0.752181			23.71	0.483347	8.38771	0.0405418	25.0056	2	0.268834
IPI:IPI00031522.2	Trifunctional enzyme subunit alpha, mitochondrial	0.679152	1.39783	0.00949337	25.8981	0.734387	24.7631	0.181857	26.1451	0.523904	-0.0552348	0.00732225	-0.645491	27.7873	0.706769	1.39783	0.00987942	25.8981	0.706769	24.7631	0.175018	26.1451	1	0	0.00707558	0	28.0008
IPI:IPI00031982.1	Isoform 1 of Nck-associated protein 1	0.417302			22.5683	0.643967			23.513	2	-0.226664				0.432732			22.5683	0.619512			23.513	2	-0.18678
IPI:IPI00032304.2	Plastin-1	0.86583	3.43317	0.0297255	26.8527	0.963657			26.0635	2	-0.0978269				0.88621	3.43317	0.0304251	26.8527	0.931664			26.0635	2	-0.0454536
IPI:IPI00032406.1	DnaJ homolog subfamily A member 2	0.735138			24.2849	0.779238			24.5588	2	-0.0441005				0.760183			24.2849	0.750538			24.5588	2	0.00964527
IPI:IPI00032851.1	Coatomer subunit zeta-1	0.438289	192.809	0.84506	24.6784	1.0392	9.75441	0.101368	25.7951	0.00454326	-0.600914	0.0381727	-3.07564	29.0594	0.448581	192.809	0.864903	24.6784	1.00078	9.75441	0.0976199	25.7951	0.00898834	-0.552196	0.0388315	-2.80222	28.748
IPI:IPI00032881.2	28S ribosomal protein S23, mitochondrial	0.442633			23.8806	0.414239	12.272	0.0508353	24.6954	2	0.0283941				0.460157			23.8806	0.400885	12.272	0.0491966	24.6954	2	0.0592717
IPI:IPI00032903.3	Peptidyl-tRNA hydrolase 2, mitochondrial	0.762663			23.0004	0.906781			25.0889	2	-0.144118				0.789601			23.0004	0.886578			25.0889	2	-0.0969762
IPI:IPI00033143.1	Eukaryotic translation initiation factor 3 subunit K	0.75459			25.8281	1.01886	9.11735	0.0928928	25.9606	2	-0.264267				0.781426			25.8281	0.983988	9.11735	0.0897137	25.9606	2	-0.202562
IPI:IPI00034159.1	V-type proton ATPase subunit d 1	0.542294	70.8461	0.384194	24.3164	1.2197			22.8693	2	-0.677411				0.578195	70.8461	0.409628	24.3164	1.17876			22.8693	2	-0.600562
IPI:IPI00037448.3	Glyoxylate reductase/hydroxypyruvate reductase	1.14031			24.0019	1.23072	8.27077	0.10179	25.0611	2	-0.0904008				1.18105			24.0019	1.18828	8.27077	0.09828	25.0611	2	-0.00723181
IPI:IPI00045498.4	Isoform 3 of Heterogeneous nuclear ribonucleoprotein D-like	0.989296	11.6503	0.115256	28.1182	0.839101	38.3121	0.321477	27.397	0.239168	0.150195	0.015833	1.19364	42.9577	1.02404	11.6503	0.119304	28.1182	0.816864	38.3121	0.312958	27.397	0.10503	0.207177	0.015666	1.65524	43.7702
IPI:IPI00056494.5	60S ribosomal protein L36a-like	1.13148			21.1027	1.10351			23.5172	2	0.0279633				1.17018			21.1027	1.06239			23.5172	2	0.1078
IPI:IPI00060181.1	EF-hand domain-containing protein D2	0.617421	23.7463	0.146615	26.1075	0.677683	28.4963	0.193115	26.9944	0.596178	-0.0602619	0.0127697	-0.533277	50.5644	0.644178	23.7463	0.152968	26.1075	0.651498	28.4963	0.185653	26.9944	0.948534	-0.00732067	0.0127366	-0.064867	50.9024
IPI:IPI00062884.4	src substrate cortactin isoform b	0.853717	14.2722	0.121844	25.5449	0.742686	48.9708	0.363699	26.5134	0.418862	0.11103	0.0184874	0.816592	41.1673	0.87439	14.2722	0.124795	25.5449	0.714651	48.9708	0.34997	26.5134	0.241589	0.159739	0.018085	1.18782	41.9243
IPI:IPI00064086.5	elongation factor 1-delta isoform 4	0.887171	43.8493	0.389018	30.1525	0.982493	15.9257	0.156469	29.7315	0.48272	-0.0953225	0.0181644	-0.70727	49.4397	0.915144	43.8493	0.401284	30.1525	0.950094	15.9257	0.151309	29.7315	0.797755	-0.0349492	0.0183977	-0.257665	48.5134
IPI:IPI00072541.4	Isoform 3 of PCI domain-containing protein 2	1.24544			24.3915	1.32706			23.3239	2	-0.0816224				1.28444			24.3915	1.28729			23.3239	2	-0.00284964
IPI:IPI00073602.1	Exosome complex exonuclease MTR3	0.680693	2.35862	0.016055	22.2819	0.990922	5.85781	0.0580463	23.6536	3.54407e-06	-0.310229	0.00317455	-5.50606	34.7231	0.70814	2.35862	0.0167023	22.2819	0.956721	5.85781	0.0560429	23.6536	8.12603e-05	-0.248581	0.00311891	-4.4511	35.4755
IPI:IPI00081836.3	Histone H2A type 1-H	1.08996	12.3264	0.134352	30.5986	1.43871	18.4454	0.265375	31.3764	0.00326137	-0.348748	0.0128486	-3.07669	54.9138	1.13322	12.3264	0.139684	30.5986	1.3873	18.4454	0.255893	31.3764	0.0282152	-0.254082	0.0127206	-2.25279	55.9192
IPI:IPI00100160.3	Isoform 1 of Cullin-associated NEDD8-dissociated protein 1	1.20346	18.5294	0.222993	25.0216	1.27634	17.6171	0.224854	25.758	0.585688	-0.0728846	0.0176415	-0.548741	48.748	1.24026	18.5294	0.229814	25.0216	1.23901	17.6171	0.218277	25.758	0.9925	0.00125561	0.0176588	0.00944872	48.6307
IPI:IPI00103599.1	BRI3-binding protein	1.14924			20.9079	1.05626	16.6673	0.17605	24.7696	2	0.0929827				1.1914			20.9079	1.01946	16.6673	0.169917	24.7696	2	0.171942
IPI:IPI00104050.3	Thyroid hormone receptor-associated protein 3	0.885443			23.2695	0.808866	12.2097	0.0987599	24.5544	2	0.0765769				0.913689			23.2695	0.782737	12.2097	0.0955698	24.5544	2	0.130952
IPI:IPI00105407.1	Aldo-keto reductase family 1 member B10	4.60207			26.1222	4.92055	20.5467	1.01101	26.3879	2	-0.318482				4.76131			26.1222	4.76131	20.5467	0.978291	26.3879	2	0
IPI:IPI00105598.3	Proteasome 26S non-ATPase subunit 11 variant (Fragment)	1.45041	2.264	0.0328373	25.0956	1.80637	24.507	0.442686	25.0695	0.0153357	-0.355956	0.0189668	-2.58464	27.6173	1.47723	2.264	0.0334444	25.0956	1.80343	24.507	0.441966	25.0695	0.0250589	-0.326207	0.0189623	-2.36891	27.688
IPI:IPI00106494.2	cDNA FLJ55219, highly similar to Dehydrogenase/reductase SDR family member 9	0.871313	9.89515	0.0862177	26.3906	0.753459	17.7854	0.134005	27.3275	0.19826	0.117854	0.00817066	1.30382	50.056	0.89305	9.89515	0.0883686	26.3906	0.723072	17.7854	0.128601	27.3275	0.0639531	0.169978	0.0080544	1.89399	50.5736
IPI:IPI00106495.1	Condensin complex subunit 3	0.463837			23.1066	1.24074			21.9404	2	-0.776899				0.487704			23.1066	1.19684			21.9404	2	-0.709138
IPI:IPI00106668.5	perilipin-3 isoform 3	0.791042	23.5264	0.186104	25.0566	0.811226	11.0174	0.0893763	26.6686	0.846782	-0.0201836	0.0107787	-0.194408	42.5458	0.810586	23.5264	0.190702	25.0566	0.784091	11.0174	0.0863868	26.6686	0.800466	0.026495	0.0108501	0.254358	41.7961
IPI:IPI00107137.1	Isoform 2 of 39S ribosomal protein L4, mitochondrial	1.07539	43.7503	0.470485	24.7796	1.18737	14.5901	0.173238	24.9435	0.490922	-0.11198	0.025932	-0.695384	39.155	1.12058	43.7503	0.490257	24.7796	1.14369	14.5901	0.166865	24.9435	0.887792	-0.0231117	0.0264744	-0.142043	38.2376
IPI:IPI00107531.1	Isoform 3 of DNA repair protein RAD50	0.999956			22.9369	0.882978			22.6145	2	0.116978				1.0348			22.9369	0.860501			22.6145	2	0.174301
IPI:IPI00148063.1	Heme-binding protein 1	0.701277	75.2052	0.527396	23.4364	0.793174	13.4507	0.106688	23.979	0.579663	-0.0918978	0.0269525	-0.559764	31.0021	0.72924	75.2052	0.548426	23.4364	0.76523	13.4507	0.102929	23.979	0.830225	-0.0359892	0.0276931	-0.216265	30.4229
IPI:IPI00152692.2	D-tyrosyl-tRNA(Tyr) deacylase 1	0.556667			22.2082	0.682354			23.2124	2	-0.125688				0.587774			22.2082	0.657991			23.2124	2	-0.0702169
IPI:IPI00154975.3	DnaJ homolog subfamily C member 9	0.717342			24.1311	0.945981			24.2835	2	-0.228639				0.747662			24.1311	0.918527			24.2835	2	-0.170865
IPI:IPI00156689.3	Synaptic vesicle membrane protein VAT-1 homolog	1.126	22.1932	0.249896	26.0169	1.3716			25.1848	2	-0.245602				1.165	22.1932	0.258552	26.0169	1.32738			25.1848	2	-0.162378
IPI:IPI00157908.4	Isoform 3 of Apoptosis-inducing factor 1, mitochondrial	1.42226	8.39176	0.119352	27.0687	1.70508	1.76869	0.0301576	27.1448	0.000493353	-0.282822	0.00552024	-3.80657	38.4281	1.45461	8.39176	0.122067	27.0687	1.71125	1.76869	0.0302669	27.1448	0.00149424	-0.256647	0.00562455	-3.4221	38.2237
IPI:IPI00160421.3	39S ribosomal protein L18, mitochondrial	0.902789			23.5676	1.0651			24.2624	2	-0.162308				0.933804			23.5676	1.03038			24.2624	2	-0.0965792
IPI:IPI00163187.10	Fascin	1.10219	13.9758	0.15404	28.9028	0.931526	13.9133	0.129606	28.1239	0.0925501	0.170667	0.009938	1.71198	54.8395	1.14635	13.9758	0.160212	28.9028	0.906681	13.9133	0.126149	28.1239	0.0201651	0.239673	0.0100286	2.3933	54.5716
IPI:IPI00167490.1	cDNA FLJ39374 fis, clone PEBLM2008576, highly similar to Homo sapiens TOLLIP protein	0.332984			23.2475	0.270671			25.1124	2	0.0623129				0.320364			23.2475	0.269804			25.1124	2	0.0505596
IPI:IPI00169383.3	Phosphoglycerate kinase 1	1.4248	11.183	0.159335	30.2016	1.23637	11.5564	0.142879	29.712	0.0656521	0.188429	0.0100845	1.87638	57.8308	1.45782	11.183	0.163027	30.2016	1.19404	11.5564	0.137988	29.712	0.0108673	0.263775	0.0100421	2.63221	57.6578
IPI:IPI00170796.1	Isoform 1 of Vacuolar protein sorting-associated protein 29	0.863253			23.2584	1.11498	1.93158	0.0215367	25.3333	2	-0.251723				0.884184			23.2584	1.06943	1.93158	0.0206568	25.3333	2	-0.185242
IPI:IPI00171196.2	Isoform 3 of Keratin, type I cytoskeletal 13	0.798985	7.86629	0.0628505	32.1278	1.00954			31.9833	2	-0.210557				0.821968	7.86629	0.0646584	32.1278	0.974061			31.9833	2	-0.152093
IPI:IPI00171199.5	Isoform 2 of Proteasome subunit alpha type-3	1.1987	12.8019	0.153456	26.8938	1.46345	20.8598	0.305273	26.9987	0.0480777	-0.26475	0.0170129	-2.02977	46.8742	1.23582	12.8019	0.158208	26.8938	1.42415	20.8598	0.297075	26.9987	0.153826	-0.188325	0.016886	-1.44926	47.5757
IPI:IPI00171421.3	UPF0670 protein C8orf55	1.79453	22.2052	0.398479	24.4133	2.01868	16.9339	0.341842	25.0553	0.201692	-0.224151	0.0299657	-1.29488	46.971	1.78121	22.2052	0.395522	24.4133	2.0223	16.9339	0.342454	25.0553	0.169585	-0.241085	0.029869	-1.39496	47.014
IPI:IPI00172591.5	39S ribosomal protein L17, mitochondrial	0.656218			24.5143	0.674351			24.6646	2	-0.018133				0.677552			24.5143	0.648144			24.6646	2	0.0294073
IPI:IPI00172648.1	Isoform 5 of Ribosome-releasing factor 2, mitochondrial	0.410077			25.4844	0.550751			24.9614	2	-0.140674				0.428895			25.4844	0.525699			24.9614	2	-0.0968042
IPI:IPI00172656.6	FAS-associated factor 2	1.70062			23.6146	1.23611			23.0381	2	0.464507				1.69305			23.6146	1.19358			23.0381	2	0.499477
IPI:IPI00173589.2	17 kDa protein	1.03602	25.7027	0.266286	27.8388	1.35125	2.35118	0.0317704	28.113	0.00450385	-0.315228	0.0106954	-3.04808	33.0979	1.07671	25.7027	0.276743	27.8388	1.31072	2.35118	0.0308175	28.113	0.0329166	-0.234014	0.0110371	-2.22748	32.6908
IPI:IPI00177728.3	Isoform 1 of Cytosolic non-specific dipeptidase	0.969207	7.75848	0.0751957	25.6968	1.46168	15.3522	0.224401	25.5274	5.06963e-05	-0.492477	0.0117169	-4.54968	39.255	1.00844	7.75848	0.0782399	25.6968	1.42252	15.3522	0.218388	25.5274	0.000422723	-0.414072	0.0115998	-3.8446	40.0542
IPI:IPI00177817.4	Isoform 2 of Sarcoplasmic/endoplasmic reticulum calcium ATPase 2	1.74659			24.2515	1.42061	8.5997	0.122168	24.7417	2	0.325983				1.73254			24.2515	1.36951	8.5997	0.117773	24.7417	2	0.363035
IPI:IPI00178440.3	Elongation factor 1-beta	1.4556	16.7949	0.244465	27.533	1.33766	2.06327	0.0275995	29.6724	0.242474	0.117938	0.00980914	1.1908	32.0577	1.4831	16.7949	0.249085	27.533	1.29528	2.06327	0.0267252	29.6724	0.0688538	0.187823	0.00994746	1.88318	31.7875
IPI:IPI00179016.8	Histone-lysine N-methyltransferase SETD1A	1.01629			22.4438	1.17667			24.1598	2	-0.160373				1.05352			22.4438	1.13404			24.1598	2	-0.0805164
IPI:IPI00179700.3	Isoform HMG-I of High mobility group protein HMG-I/HMG-Y	0.945011	9.17921	0.0867446	25.6183	0.829362	13.3773	0.110946	28.3412	0.181758	0.115648	0.00730069	1.3535	51.9387	0.979639	9.17921	0.0899232	25.6183	0.808581	13.3773	0.108166	28.3412	0.0509158	0.171058	0.00732668	1.99843	51.9537
IPI:IPI00179964.5	Isoform 1 of Polypyrimidine tract-binding protein 1	1.07245	11.1891	0.119997	26.0169	1.1959	23.5595	0.281749	27.8091	0.314536	-0.123459	0.0147438	-1.01676	46.4567	1.11324	11.1891	0.124562	26.0169	1.15665	23.5595	0.2725	27.8091	0.720895	-0.0434067	0.0145867	-0.359401	47.3049
IPI:IPI00182533.5	60S ribosomal protein L28	1.2464	24.6421	0.30714	25.1169	0.984862	61.1254	0.602001	27.299	0.164285	0.26154	0.0342806	1.41258	47.5936	1.28589	24.6421	0.316871	25.1169	0.951405	61.1254	0.58155	27.299	0.0755625	0.334486	0.0339189	1.81617	48.2271
IPI:IPI00182757.10	Isoform 1 of Protein KIAA1967	0.733265	38.7967	0.284482	24.9976	0.757204	28.0301	0.212245	25.631	0.865165	-0.0239395	0.0196612	-0.17073	47.252	0.758979	38.7967	0.294459	24.9976	0.72924	28.0301	0.204407	25.631	0.833349	0.0297391	0.0197545	0.21159	46.6558
IPI:IPI00184330.5	DNA replication licensing factor MCM2	0.61416	21.9226	0.13464	24.881	0.748886	7.6444	0.0572478	25.1925	0.131982	-0.134726	0.00768377	-1.53697	41.0104	0.640405	21.9226	0.140394	24.881	0.720291	7.6444	0.055062	25.1925	0.371977	-0.0798867	0.00782825	-0.902905	40.0351
IPI:IPI00186290.6	Elongation factor 2	1.07239	15.3177	0.164265	29.8741	1.19257	10.6019	0.126436	29.4658	0.229548	-0.120179	0.0097895	-1.21464	56.5754	1.11307	15.3177	0.170497	29.8741	1.15044	10.6019	0.121969	29.4658	0.707885	-0.0373709	0.00984653	-0.37661	56.0432
IPI:IPI00215637.5	ATP-dependent RNA helicase DDX3X	0.604538			23.6326	0.451976	19.5208	0.0882293	25.6167	2	0.152563				0.625194			23.6326	0.441879	19.5208	0.0862582	25.6167	2	0.183315
IPI:IPI00215687.1	Isoform 3 of Glutaminase kidney isoform, mitochondrial	1.76477	11.3236	0.199836	27.3925	1.61948	8.68345	0.140627	26.3143	0.202094	0.145289	0.0126394	1.29232	50.8008	1.74423	11.3236	0.19751	27.3925	1.59378	8.68345	0.138395	26.3143	0.183854	0.150454	0.0124697	1.34734	50.7727
IPI:IPI00215719.6	60S ribosomal protein L18	1.12322	13.3037	0.14943	29.714	1.07731	25.7295	0.277188	29.8606	0.702694	0.0459095	0.0143117	0.383758	52.9746	1.1616	13.3037	0.154535	29.714	1.04268	25.7295	0.268276	29.8606	0.322505	0.118922	0.014185	0.9985	53.8186
IPI:IPI00215780.5	40S ribosomal protein S19	1.25405	29.7855	0.373524	23.7425	1.2914			22.8211	2	-0.0373545				1.29655	29.7855	0.386184	23.7425	1.25731			22.8211	2	0.0392427
IPI:IPI00215911.3	DNA-(apurinic or apyrimidinic site) lyase	1.14024			24.3669	1.21488	22.0122	0.267423	25.9977	2	-0.0746441				1.18096			24.3669	1.17476	22.0122	0.258591	25.9977	2	0.00619846
IPI:IPI00215914.5	ADP-ribosylation factor 1	0.828129	2.68217	0.0222119	26.6798	0.83013	2.81967	0.0234069	28.2841	0.961024	-0.00200056	0.0016601	-0.0491003	52.9053	0.850102	2.68217	0.0228012	26.6798	0.810586	2.81967	0.0228559	28.2841	0.336922	0.0395157	0.0016627	0.969087	52.7845
IPI:IPI00215918.3	ADP-ribosylation factor 4	0.878322	66.3607	0.582861	27.1042	0.721347	11.4748	0.0827731	28.6005	0.322222	0.156974	0.0243985	1.00496	33.0374	0.898238	66.3607	0.596077	27.1042	0.696479	11.4748	0.0799195	28.6005	0.209035	0.201759	0.0247864	1.28152	32.6607
IPI:IPI00215920.8	ADP-ribosylation factor 6	0.686614	15.6833	0.107684	24.7066	0.895064	5.88757	0.0526975	25.8898	0.0125731	-0.20845	0.00639397	-2.60685	42.244	0.714579	15.6833	0.11207	24.7066	0.87439	5.88757	0.0514804	25.8898	0.0545429	-0.159811	0.00652447	-1.97849	41.4584
IPI:IPI00216134.3	tropomyosin alpha-1 chain isoform 7	0.880535	8.44532	0.074364	28.8658	0.906281	8.37735	0.0759223	28.8698	0.722564	-0.0257465	0.00520602	-0.356833	55.7298	0.902556	8.44532	0.0762237	28.8658	0.88534	8.37735	0.074168	28.8698	0.812355	0.0172157	0.00520968	0.238517	55.725
IPI:IPI00216308.5	Voltage-dependent anion-selective channel protein 1	2.04308	11.0332	0.225417	29.0139	2.01623	3.94178	0.0794753	30.4833	0.793278	0.026853	0.0103765	0.263613	45.1401	2.04618	11.0332	0.22576	29.0139	2.00762	3.94178	0.0791361	30.4833	0.706821	0.0385593	0.0103772	0.378521	45.0593
IPI:IPI00216319.3	14-3-3 protein eta	1.00357	9.86643	0.0990168	30.7967	0.9919	18.0507	0.179045	31.4331	0.902033	0.0116725	0.00891126	0.12365	56.1979	1.03945	9.86643	0.102557	30.7967	0.957598	18.0507	0.172854	31.4331	0.387333	0.0818548	0.00882922	0.87113	57.075
IPI:IPI00216393.1	Isoform Non-brain of Clathrin light chain A	0.160129	15.6499	0.0250599	25.4905	0.139153			26.7332	2	0.0209751				0.157354	15.6499	0.0246257	25.4905	0.145636			26.7332	2	0.0117183
IPI:IPI00216425.1	Isoform 2 of Testin	0.946884			23.0501	0.795017	29.4551	0.234173	23.9732	2	0.151867				0.982066			23.0501	0.767626	29.4551	0.226105	23.9732	2	0.21444
IPI:IPI00216493.1	Isoform 3 of Heterogeneous nuclear ribonucleoprotein H3	0.861565			24.1608	0.918154	41.3486	0.379644	26.9436	2	-0.0565889				0.882844			24.1608	0.898238	41.3486	0.371409	26.9436	2	-0.0153939
IPI:IPI00216659.1	Isoform 2 of RNA-binding protein 8A	0.881836			23.8266	0.649626	51.4763	0.334403	25.3505	2	0.23221				0.906681			23.8266	0.630467	51.4763	0.324541	25.3505	2	0.276213
IPI:IPI00216691.5	Profilin-1	1.05628	10.9029	0.115165	25.8052	1.34021	6.22386	0.083413	23.1616	0.00274934	-0.283934	0.00806421	-3.16182	46.8467	1.09957	10.9029	0.119885	25.8052	1.3021	6.22386	0.0810409	23.1616	0.0296043	-0.202537	0.00814468	-2.24423	46.6326
IPI:IPI00217030.10	40S ribosomal protein S4, X isoform	1.27687	19.1844	0.24496	28.1076	1.62327	12.4671	0.202374	29.0175	0.00775218	-0.3464	0.0156893	-2.76552	54.2435	1.32002	19.1844	0.253237	28.1076	1.60371	12.4671	0.199936	29.0175	0.0285606	-0.283697	0.0158998	-2.24988	53.9148
IPI:IPI00217121.1	Uncharacterized protein C19orf21	0.360459			25.2077	0.279715	8.99151	0.0251506	25.5941	2	0.0807436				0.359773			25.2077	0.286258	8.99151	0.0257389	25.5941	2	0.0735148
IPI:IPI00217232.2	Isoform 2 of Succinyl-CoA ligase [ADP-forming] subunit beta, mitochondrial	1.62535	9.1441	0.148623	24.7464	1.68297	2.41178	0.0405896	23.8768	0.515678	-0.0576278	0.00770581	-0.656482	36.0904	1.6326	9.1441	0.149287	24.7464	1.68454	2.41178	0.0406275	23.8768	0.558454	-0.0519424	0.00773421	-0.590628	36.0539
IPI:IPI00217330.2	Isoform 2 of Oligoribonuclease, mitochondrial (Fragment)	1.05331	7.39128	0.0778532	23.346	1.24572			24.8458	2	-0.192407				1.09691	7.39128	0.0810757	23.346	1.20258			24.8458	2	-0.105671
IPI:IPI00217465.5	Histone H1.2	0.490914	9.31615	0.0457342	30.3903	0.5324	16.3443	0.087017	30.42	0.532734	-0.041486	0.00436541	-0.627898	53.6532	0.518664	9.31615	0.0483195	30.3903	0.511242	16.3443	0.0835589	30.42	0.910675	0.00742212	0.00433681	0.112705	54.9172
IPI:IPI00217468.3	Histone H1.5	1.12144	13.2481	0.148569	29.7172	1.27287	11.6533	0.148332	29.4568	0.13612	-0.151434	0.010035	-1.51169	57.1702	1.1603	13.2481	0.153718	29.7172	1.23549	11.6533	0.143975	29.4568	0.45656	-0.0751877	0.0100604	-0.749617	57.1417
IPI:IPI00217519.3	Ras-related protein Ral-A	0.830828			25.5805	0.769272			26.2671	2	0.0615555				0.853982			25.5805	0.741078			26.2671	2	0.112905
IPI:IPI00217563.4	Isoform Beta-1A of Integrin beta-1	0.152118	6.9077	0.0105079	28.8504	0.0942285	26.0083	0.0245073	28.9614	0.102613	0.0578896	0.00121042	1.66392	48.2392	0.145636	6.9077	0.0100601	28.8504	0.0880668	26.0083	0.0229047	28.9614	0.094514	0.0575689	0.00113957	1.70537	48.5735
IPI:IPI00217963.3	Keratin, type I cytoskeletal 16	0.569032	22.9488	0.130586	32.5841	0.943026	26.758	0.252335	32.3615	0.0010881	-0.373994	0.0118051	-3.44216	56.9467	0.598866	22.9488	0.137433	32.5841	0.914688	26.758	0.244752	32.3615	0.00511823	-0.315822	0.0117809	-2.90974	58.14
IPI:IPI00217966.9	Isoform 1 of L-lactate dehydrogenase A chain	1.47126	18.1743	0.267392	31.9857	1.72369	22.0579	0.380211	31.8517	0.0815011	-0.252431	0.0202967	-1.77186	59.9298	1.49681	18.1743	0.272035	31.9857	1.74423	22.0579	0.384741	31.8517	0.0897569	-0.247425	0.020584	-1.72456	59.9834
IPI:IPI00217975.4	Lamin-B1	0.793477	20.8669	0.165574	27.3281	0.808262	11.4535	0.0925742	26.7495	0.880181	-0.0147848	0.00951954	-0.151533	48.7368	0.813478	20.8669	0.169748	27.3281	0.781426	11.4535	0.0895006	26.7495	0.744443	0.0320519	0.00955736	0.327858	48.0699
IPI:IPI00218200.8	B-cell receptor-associated protein 31	0.807353	2.11307	0.0170599	25.2563	1.05795	13.454	0.142337	26.609	0.00287603	-0.2506	0.00602469	-3.22859	31.9471	0.829014	2.11307	0.0175176	25.2563	1.0223	13.454	0.13754	26.609	0.0166928	-0.193282	0.00586252	-2.52435	32.3282
IPI:IPI00218342.10	C-1-tetrahydrofolate synthase, cytoplasmic	0.853979	4.53879	0.0387603	25.0138	0.98898	32.0641	0.317107	25.5102	0.262427	-0.135001	0.0139801	-1.14178	30.5178	0.876623	4.53879	0.039788	25.0138	0.954408	32.0641	0.306022	25.5102	0.509518	-0.077785	0.0135867	-0.667328	30.8869
IPI:IPI00218493.7	Hypoxanthine-guanine phosphoribosyltransferase	0.809921	8.69928	0.0704573	24.3157	0.795586	18.7867	0.149464	26.9269	0.87675	0.0143345	0.00844834	0.155954	46.0935	0.831626	8.69928	0.0723455	24.3157	0.768752	18.7867	0.144423	26.9269	0.494532	0.0628736	0.00833878	0.688521	46.6924
IPI:IPI00218592.5	Isoform ASF-3 of Serine/arginine-rich splicing factor 1	0.89967	25.3375	0.227954	26.1113	0.8294	17.4463	0.144699	26.6694	0.557555	0.07027	0.0141558	0.590613	47.9177	0.931664	25.3375	0.23606	26.1113	0.809096	17.4463	0.141157	26.6694	0.311157	0.122567	0.0143334	1.02377	47.2713
IPI:IPI00218606.7	40S ribosomal protein S23	1.38484	35.6746	0.494038	23.9141	1.43637	18.1555	0.260779	25.4539	0.770919	-0.0515212	0.030904	-0.293075	41.6731	1.42415	35.6746	0.508059	23.9141	1.38396	18.1555	0.251264	25.4539	0.820906	0.0401906	0.0311165	0.22784	40.884
IPI:IPI00218733.6	Superoxide dismutase [Cu-Zn]	1.24751	3.41914	0.0426542	29.13	1.43963	1.21933	0.0175538	27.8507	0.000115328	-0.192117	0.00209455	-4.19778	48.2022	1.28729	3.41914	0.0440142	29.13	1.38782	1.21933	0.0169221	27.8507	0.0339367	-0.100536	0.00211856	-2.18424	47.291
IPI:IPI00218852.4	Villin-1	2.12668	27.4156	0.583043	26.8521	1.33215	18.6059	0.247859	27.3105	4.44312e-05	0.794534	0.0307887	4.52811	44.3642	2.105	27.4156	0.577098	26.8521	1.29031	18.6059	0.240074	27.3105	2.72961e-05	0.814689	0.0302822	4.68164	44.0793
IPI:IPI00218918.5	Annexin A1	0.976551	33.0123	0.322382	29.8913	1.15181	30.006	0.345611	30.2576	0.244374	-0.175255	0.0222074	-1.17604	58.1198	1.01415	33.0123	0.334795	29.8913	1.10983	30.006	0.333014	30.2576	0.523368	-0.0956761	0.0222064	-0.642044	58.1358
IPI:IPI00218924.5	Calcium-binding protein p22	0.622674	24.2961	0.151285	24.6505	0.609634	6.13838	0.0374216	25.0177	0.882221	0.0130399	0.00763302	0.149254	34.5622	0.648771	24.2961	0.157626	24.6505	0.571396	6.13838	0.0350745	25.0177	0.387096	0.0773747	0.00779642	0.876298	33.5691
IPI:IPI00218993.1	Isoform Beta of Heat shock protein 105 kDa	0.846304	13.7655	0.116498	26.6694	0.939173	15.261	0.143327	26.9747	0.349688	-0.0928683	0.00968162	-0.943829	51.2133	0.867236	13.7655	0.11938	26.6694	0.91159	15.261	0.139117	26.9747	0.65325	-0.0443532	0.00963361	-0.451888	51.4282
IPI:IPI00219005.3	Peptidyl-prolyl cis-trans isomerase FKBP4	0.935749	14.6713	0.137286	26.0833	1.20611	35.2888	0.425622	24.7309	0.0794242	-0.270361	0.0224735	-1.80347	37.1761	0.968589	14.6713	0.142104	26.0833	1.16689	35.2888	0.411781	24.7309	0.190171	-0.198299	0.0220986	-1.33395	37.9567
IPI:IPI00219018.7	Glyceraldehyde-3-phosphate dehydrogenase	1.43156	10.5913	0.151621	32.4042	1.53951	20.2764	0.312157	32.1295	0.372141	-0.107949	0.0143946	-0.899742	55.5599	1.46208	10.5913	0.154853	32.4042	1.52412	20.2764	0.309036	32.1295	0.607166	-0.0620384	0.0143972	-0.517036	56.0352
IPI:IPI00219097.4	High mobility group protein B2	0.963625	12.5737	0.121163	25.0004	1.0346	5.81773	0.0601901	26.2829	0.405489	-0.0709726	0.00713655	-0.840131	42.9396	1.00236	12.5737	0.126034	25.0004	0.998055	5.81773	0.0580641	26.2829	0.959892	0.00430776	0.00725049	0.0505904	41.9897
IPI:IPI00219155.5	60S ribosomal protein L27	1.11382	15.8153	0.176153	26.7981	1.0622	28.8237	0.306166	26.0571	0.704699	0.0516158	0.0183232	0.381314	46.73	1.15367	15.8153	0.182456	26.7981	1.02684	28.8237	0.295973	26.0571	0.351474	0.126831	0.0181672	0.940981	47.5169
IPI:IPI00219160.3	60S ribosomal protein L34	1.41779			24.4922	1.71849			24.2595	2	-0.300703				1.45092			24.4922	1.73254			24.2595	2	-0.281619
IPI:IPI00219301.7	Myristoylated alanine-rich C-kinase substrate	2.02591			22.9016	0.784694			24.5334	2	1.24122				2.0223			22.9016	0.758979			24.5334	2	1.26332
IPI:IPI00219330.2	Isoform 5 of Interleukin enhancer-binding factor 3	0.931258	8.8521	0.0824358	24.1516	0.893393			24.8428	2	0.0378649				0.965262	8.8521	0.0854459	24.1516	0.873135			24.8428	2	0.0921267
IPI:IPI00219344.4	Hippocalcin-like protein 1	1.05823	11.3276	0.119871	25.8917	1.04409			25.9269	2	0.0141338				1.10289	11.3276	0.12493	25.8917	1.00555			25.9269	2	0.0973419
IPI:IPI00219446.5	Phosphatidylethanolamine-binding protein 1	0.974408	7.96078	0.0775705	26.4507	1.14755	26.3053	0.301865	27.9924	0.147057	-0.173138	0.0137165	-1.47833	40.4935	1.0118	7.96078	0.0805469	26.4507	1.10289	26.3053	0.290118	27.9924	0.435978	-0.091091	0.0134093	-0.786632	41.3943
IPI:IPI00219525.10	6-phosphogluconate dehydrogenase, decarboxylating	1.79348	13.4047	0.240411	28.3151	2.46185	25.5818	0.629786	27.1201	0.000516633	-0.668368	0.0317127	-3.75318	43.1909	1.77711	13.4047	0.238217	28.3151	2.41452	25.5818	0.617678	27.1201	0.00079126	-0.637404	0.0311887	-3.60924	43.3278
IPI:IPI00219526.6	Isoform 1 of Phosphoglucomutase-1	1.80628			24.9847	1.48406			22.7075	2	0.322227				1.83481			24.9847	1.45092			22.7075	2	0.383886
IPI:IPI00219622.3	Proteasome subunit alpha type-2	1.28722	18.9143	0.243468	27.2863	1.31165	37.061	0.48611	25.0039	0.885335	-0.0244324	0.028364	-0.145072	42.8512	1.33525	18.9143	0.252554	27.2863	1.27394	37.061	0.472135	25.0039	0.716501	0.0613106	0.0281381	0.3655	43.7127
IPI:IPI00219673.6	Isoform 1 of Glutathione S-transferase kappa 1	1.37853	10.909	0.150385	24.7396	1.5999	11.3291	0.181254	26.9528	0.0560546	-0.221368	0.0128036	-1.95636	49.6906	1.41996	10.909	0.154904	24.7396	1.57705	11.3291	0.178665	26.9528	0.172674	-0.157085	0.0128902	-1.38358	49.6796
IPI:IPI00219678.3	Eukaryotic translation initiation factor 2 subunit 1	0.680796			24.9628	0.950262	0.556293	0.00528624	24.5211	2	-0.269466				0.710266			24.9628	0.922056	0.556293	0.00512933	24.5211	2	-0.21179
IPI:IPI00219738.1	Isoform 3A of Catenin delta-1	0.34356	30.0151	0.10312	25.1599	0.255565	6.79765	0.0173724	25.4261	0.212357	0.0879956	0.00478184	1.27252	32.0066	0.340496	30.0151	0.1022	25.1599	0.260925	6.79765	0.0177368	25.4261	0.25724	0.079571	0.00475961	1.15337	32.2303
IPI:IPI00219893.6	cDNA FLJ59565, highly similar to Beta-catenin	0.268938	88.4496	0.237874	25.4283	0.293159			26.9733	2	-0.0242215				0.269804	88.4496	0.238641	25.4283	0.306109			26.9733	2	-0.0363046
IPI:IPI00219994.2	Isoform 3 of Exportin-2	0.741918	3.39726	0.0252049	30.9477	0.764334	13.5996	0.103946	30.6642	0.731244	-0.0224156	0.00420426	-0.345704	43.1627	0.768752	3.39726	0.0261165	30.9477	0.7344	13.5996	0.0998753	30.6642	0.594361	0.034352	0.00410096	0.536425	44.0951
IPI:IPI00220301.5	Peroxiredoxin-6	0.898199	16.4428	0.147689	27.7623	1.14923	29.3552	0.337358	28.0677	0.0627249	-0.251028	0.0173392	-1.90637	47.0152	0.926003	16.4428	0.152261	27.7623	1.10625	29.3552	0.324742	28.0677	0.173925	-0.180246	0.0170544	-1.38022	47.9207
IPI:IPI00220327.4	Keratin, type II cytoskeletal 1	0.54988	24.3255	0.133761	30.8924	0.546415	59.4679	0.324941	30.9405	0.97741	0.00346556	0.014832	0.0284559	51.0299	0.582634	24.3255	0.141729	30.8924	0.518664	59.4679	0.308439	30.9405	0.598196	0.06397	0.0145566	0.530208	52.6673
IPI:IPI00220642.7	14-3-3 protein gamma	1.17389	21.0885	0.247556	30.7976	1.29553	23.1129	0.299435	31.4411	0.362355	-0.12164	0.0175619	-0.917894	59.9114	1.21626	21.0885	0.256492	30.7976	1.2608	23.1129	0.291408	31.4411	0.738239	-0.0445361	0.0175967	-0.335735	60.1288
IPI:IPI00220739.3	Membrane-associated progesterone receptor component 1	1.19741	26.0891	0.312395	26.6232	1.28334	29.3538	0.376709	26.4572	0.596232	-0.0859298	0.0259723	-0.533198	50.5779	1.23402	26.0891	0.321945	26.6232	1.24737	29.3538	0.366151	26.4572	0.934221	-0.0133569	0.025932	-0.0829446	50.8271
IPI:IPI00220740.1	Isoform 2 of Nucleophosmin	1.0219	10.6797	0.109136	29.4262	1.07137	16.4044	0.175752	30.4982	0.613249	-0.0494686	0.00947149	-0.5083	55.7312	1.06524	10.6797	0.113764	29.4262	1.0369	16.4044	0.170097	30.4982	0.771646	0.0283389	0.00944338	0.291621	56.4302
IPI:IPI00220834.8	X-ray repair cross-complementing protein 5	1.06785	61.3388	0.655004	26.3661	0.997125	28.5505	0.284684	25.6443	0.710918	0.0707216	0.0359439	0.373027	44.0483	1.10983	61.3388	0.680754	26.3661	0.962968	28.5505	0.274932	25.6443	0.446511	0.146859	0.0365402	0.768271	43.148
IPI:IPI00220847.1	Isoform Beta-4D of Integrin beta-4	0.190279	37.4841	0.0713243	27.4512	0.156133	34.1744	0.0533575	27.4957	0.614414	0.0341463	0.0045388	0.506843	51.8458	0.202536	37.4841	0.0759189	27.4512	0.158195	34.1744	0.0540624	27.4957	0.522046	0.0443412	0.00473181	0.644605	51.4635
IPI:IPI00221088.5	40S ribosomal protein S9	1.20356	10.4499	0.125771	29.1015	1.4656	15.9735	0.234108	29.2529	0.0220573	-0.262039	0.0123247	-2.36036	51.8149	1.2413	10.4499	0.129715	29.1015	1.42596	15.9735	0.227776	29.2529	0.101095	-0.184661	0.0122438	-1.66885	52.546
IPI:IPI00221089.5	40S ribosomal protein S13	1.03126	12.2588	0.126421	26.5791	1.16646	5.90856	0.068921	27.8179	0.118633	-0.135198	0.00723397	-1.58958	47.0033	1.07331	12.2588	0.131575	26.5791	1.12198	5.90856	0.0662927	27.8179	0.57258	-0.0486688	0.00733341	-0.568326	45.9728
IPI:IPI00221092.8	40S ribosomal protein S16	1.14585	14.4961	0.166103	27.1122	1.14797			24.8258	2	-0.00212313				1.18828	14.4961	0.172254	27.1122	1.10434			24.8258	2	0.0839446
IPI:IPI00221093.7	40S ribosomal protein S17	1.15056	33.3528	0.383745	24.968	1.63022	8.73261	0.14236	27.0177	0.00186045	-0.479651	0.0206386	-3.33876	38.9966	1.19234	33.3528	0.397679	24.968	1.61441	8.73261	0.140981	27.0177	0.00609905	-0.422074	0.0211456	-2.90254	38.4438
IPI:IPI00221222.7	Activated RNA polymerase II transcriptional coactivator p15	0.712883	31.8819	0.22728	26.4832	0.81634	7.40564	0.0604552	25.3375	0.329387	-0.103457	0.0109681	-0.987863	38.5062	0.741078	31.8819	0.236269	26.4832	0.788427	7.40564	0.0583881	25.3375	0.657507	-0.0473495	0.0112259	-0.446895	37.7133
IPI:IPI00221224.6	Aminopeptidase N	0.915106			24.1536	0.564597	64.8214	0.36598	24.4897	2	0.35051				0.945691			24.1536	0.533741	64.8214	0.345979	24.4897	2	0.411949
IPI:IPI00232806.4	Isoform 2 of Structural maintenance of chromosomes protein 2	0.672178			22.7768	0.92775			23.591	2	-0.255573				0.700858			22.7768	0.904314			23.591	2	-0.203456
IPI:IPI00246058.10	Programmed cell death 6-interacting protein	0.506157			24.0525	0.768079	1.76181	0.0135321	24.742	2	-0.261923				0.541186			24.0525	0.738903	1.76181	0.013018	24.742	2	-0.197717
IPI:IPI00247439.3	Isoform 2 of STE20-like serine/threonine-protein kinase	0.463172			25.4964	0.594028			24.2395	2	-0.130856				0.486123			25.4964	0.556769			24.2395	2	-0.0706462
IPI:IPI00257508.4	Dihydropyrimidinase-related protein 2	0.819068	14.2865	0.117016	26.283	0.979674	12.658	0.124007	24.9647	0.104365	-0.160606	0.00941945	-1.65481	48.9229	0.837919	14.2865	0.119709	26.283	0.948267	12.658	0.120031	24.9647	0.259644	-0.110348	0.00936267	-1.14042	49.1053
IPI:IPI00290198.3	Interleukin-18	1.00686	1.76323	0.0177533	25.8093	1.23357	16.5452	0.204096	26.2671	0.0197073	-0.226702	0.00845789	-2.46504	29.7018	1.04196	1.76323	0.0183722	25.8093	1.1914	16.5452	0.19712	26.2671	0.10965	-0.14944	0.00821629	-1.64865	30.0129
IPI:IPI00290416.3	Isoform 1 of Obg-like ATPase 1	1.07523	6.35007	0.0682778	26.6493	1.08964	9.26957	0.101005	26.0979	0.858135	-0.0144124	0.00643231	-0.179702	48.52	1.11851	6.35007	0.0710259	26.6493	1.05271	9.26957	0.0975816	26.0979	0.414948	0.0657956	0.00640427	0.822171	49.1793
IPI:IPI00290566.1	T-complex protein 1 subunit alpha	1.14967	4.46178	0.0512956	27.3824	1.32257	14.4297	0.190844	26.403	0.0778644	-0.172907	0.00910142	-1.81242	37.83	1.19171	4.46178	0.0531716	27.3824	1.28393	14.4297	0.185268	26.403	0.335963	-0.0922215	0.00895877	-0.974334	38.5644
IPI:IPI00290770.3	cDNA FLJ44436 fis, clone UTERU2019706, highly similar to T-complex protein 1 subunit gamma	1.08778	25.6355	0.27886	27.5446	1.00947	8.27186	0.0835017	26.4226	0.500593	0.0783176	0.0132842	0.679504	41.4826	1.13061	25.6355	0.289839	27.5446	0.973862	8.27186	0.0805565	26.4226	0.185913	0.156752	0.0135713	1.34556	40.5964
IPI:IPI00291006.2	Malate dehydrogenase, mitochondrial	1.68611	22.5972	0.381014	28.5774	1.42207	12.8858	0.183245	29.0307	0.0655138	0.264046	0.0196449	1.88389	49.0535	1.68454	22.5972	0.38066	28.5774	1.37106	12.8858	0.176672	29.0307	0.0289905	0.313488	0.019406	2.25036	48.5602
IPI:IPI00291175.7	Isoform 1 of Vinculin	0.89755	26.9885	0.242235	27.169	0.872074	16.5916	0.144691	27.3699	0.831609	0.0254758	0.0142024	0.21377	49.2273	0.924812	26.9885	0.249593	27.169	0.850102	16.5916	0.141046	27.3699	0.535618	0.0747107	0.01434	0.62389	48.5897
IPI:IPI00291419.6	cDNA FLJ53975, highly similar to Acetyl-CoA acetyltransferase, cytosolic	2.2958			26.0503	2.96496	4.8177	0.142843	25.2703	2	-0.669166				2.30324			26.0503	2.89341	4.8177	0.139396	25.2703	2	-0.590175
IPI:IPI00291607.2	Inositol 1,4,5-trisphosphate receptor type 3	0.84417			22.0764	1.04768			21.6972	2	-0.203512				0.865876			22.0764	1.00844			21.6972	2	-0.142568
IPI:IPI00291802.4	Isoform 3 of LIM domain only protein 7	0.369004	30.4412	0.11233	25.9254	0.307744	45.8849	0.141208	25.2319	0.54159	0.0612604	0.00992921	0.614784	48.1939	0.374273	30.4412	0.113933	25.9254	0.320364	45.8849	0.146998	25.2319	0.596326	0.053909	0.0102206	0.533241	48.0162
IPI:IPI00291922.2	Proteasome subunit alpha type-5	1.25265	7.44288	0.0932335	26.0556	1.2669	26.2135	0.332098	26.9329	0.910655	-0.0142439	0.0159089	-0.11293	39.7069	1.29324	7.44288	0.0962541	26.0556	1.22518	26.2135	0.321163	26.9329	0.589044	0.0680566	0.0156188	0.544561	40.4695
IPI:IPI00293655.3	ATP-dependent RNA helicase DDX1	0.691805			26.7883	0.644463	21.5657	0.138983	24.8988	2	0.0473414				0.721726			26.7883	0.62205	21.5657	0.13415	24.8988	2	0.0996754
IPI:IPI00294398.2	Isoform 1 of Hydroxyacyl-coenzyme A dehydrogenase, mitochondrial	1.31243	6.29662	0.082639	23.752	1.52699	28.1711	0.430168	24.8383	0.146322	-0.214552	0.020798	-1.48773	32.9836	1.36647	6.29662	0.0860415	23.752	1.49984	28.1711	0.422522	24.8383	0.359796	-0.133372	0.0206334	-0.928497	33.4813
IPI:IPI00294578.1	Isoform 1 of Protein-glutamine gamma-glutamyltransferase 2	0.691697	8.68327	0.0600619	27.8334	0.632639	12.3784	0.0783104	27.6793	0.406781	0.0590584	0.00498711	0.83629	52.52	0.720291	8.68327	0.0625449	27.8334	0.604733	12.3784	0.0748561	27.6793	0.106462	0.115558	0.00495152	1.64222	53.0318
IPI:IPI00295386.7	Carbonyl reductase [NADPH] 1	1.45732	20.8515	0.303873	26.3778	2.12235	14.6258	0.31041	27.0384	5.7566e-05	-0.665029	0.0230004	-4.38504	51.4053	1.48783	20.8515	0.310235	26.3778	2.12942	14.6258	0.311444	27.0384	0.000104543	-0.641588	0.0232798	-4.20501	51.3884
IPI:IPI00295851.4	Coatomer subunit beta	0.705991			26.4305	0.466181			21.8793	2	0.23981				0.736727			26.4305	0.452595			21.8793	2	0.284133
IPI:IPI00295857.7	Isoform 1 of Coatomer subunit alpha	1.26799	9.56066	0.121228	25.6836	1.86333	42.6298	0.794334	23.608	0.00499662	-0.595339	0.0383669	-3.03939	28.8755	1.30785	9.56066	0.125039	25.6836	1.83481	42.6298	0.782174	23.608	0.0113336	-0.526962	0.0380002	-2.70325	29.1635
IPI:IPI00296913.1	ADP-sugar pyrophosphatase	1.52837	53.5213	0.818005	25.7235	1.93489	66.3315	1.28344	26.2109	0.159075	-0.40652	0.0807659	-1.43043	47.9621	1.5512	53.5213	0.830224	25.7235	1.89689	66.3315	1.25823	26.2109	0.228375	-0.345683	0.0802791	-1.22005	48.2616
IPI:IPI00297084.7	Dolichyl-diphosphooligosaccharide--protein glycosyltransferase 48 kDa subunit	1.44929	12.9281	0.187365	26.4553	1.46139	5.96425	0.0871612	25.9353	0.906238	-0.0121046	0.0104431	-0.11845	45.001	1.47661	12.9281	0.190897	26.4553	1.41996	5.96425	0.0846901	25.9353	0.582819	0.0566479	0.0104813	0.55332	44.4206
IPI:IPI00297211.1	SWI/SNF-related matrix-associated actin-dependent regulator of chromatin subfamily A member 5	1.41506			27.651	0.729538	16.5955	0.12107	23.0923	2	0.68552				1.44826			27.651	0.700858	16.5955	0.116311	23.0923	2	0.747399
IPI:IPI00297477.3	U2 small nuclear ribonucleoprotein A'	1.10162	5.22061	0.057511	24.861	1.08229	4.6044	0.049833	25.8361	0.767978	0.019324	0.00424211	0.296693	48.1078	1.14464	5.22061	0.059757	24.861	1.04711	4.6044	0.0482129	25.8361	0.142134	0.0975303	0.00426975	1.49258	47.6815
IPI:IPI00297579.4	Chromobox protein homolog 3	0.179348			23.9465	0.214794	26.038	0.0559281	27.6287	2	-0.0354462				0.17945			23.9465	0.202536	26.038	0.0527365	27.6287	2	-0.023087
IPI:IPI00297779.7	T-complex protein 1 subunit beta	0.980316	7.08756	0.0694804	27.3805	1.13755	16.6799	0.189742	26.7502	0.116577	-0.157231	0.00963068	-1.60217	42.1986	1.01668	7.08756	0.0720577	27.3805	1.09543	16.6799	0.182716	26.7502	0.422648	-0.0787464	0.00946216	-0.809535	43.1614
IPI:IPI00297982.7	Eukaryotic translation initiation factor 2 subunit 3	1.12799			28.5368	1.16881	25.0851	0.293198	24.157	2	-0.0408182				1.1678			28.5368	1.12454	25.0851	0.282092	24.157	2	0.043255
IPI:IPI00298289.1	Isoform 2 of Reticulon-4	0.997919			24.5412	1.27447	16.1778	0.206182	26.2352	2	-0.276555				1.03261			24.5412	1.23683	16.1778	0.200092	26.2352	2	-0.204212
IPI:IPI00298547.3	Protein DJ-1	1.12767	21.6956	0.244654	25.4262	1.04918	17.0348	0.178727	27.2057	0.540282	0.0784827	0.0161916	0.616779	48.2166	1.16689	21.6956	0.253163	25.4262	1.0118	17.0348	0.172358	27.2057	0.230347	0.155092	0.0162921	1.21507	47.4816
IPI:IPI00298558.2	Programmed cell death protein 10	0.793302	3.18722	0.0252843	24.391	0.814069	12.5197	0.101919	24.6909	0.774318	-0.0207664	0.00516443	-0.288968	34.8575	0.81333	3.18722	0.0259226	24.391	0.787067	12.5197	0.0985385	24.6909	0.714002	0.0262629	0.00505368	0.369435	35.4432
IPI:IPI00298991.9	KIAA1033 protein	0.909366			22.1414	1.16577			22.9709	2	-0.256407				0.939858			22.1414	1.12058			22.9709	2	-0.180722
IPI:IPI00298994.6	Talin-1	0.499509	26.9305	0.13452	26.5406	1.09699	24.6639	0.27056	25.7984	1.88249e-05	-0.597479	0.0155559	-4.79043	44.4741	0.524257	26.9305	0.141185	26.5406	1.05783	24.6639	0.260902	25.7984	9.06119e-05	-0.533574	0.0154327	-4.29511	45.5195
IPI:IPI00299254.4	Eukaryotic translation initiation factor 5B	0.599637	22.1783	0.13299	25.1041	0.853331	18.2918	0.15609	24.8666	0.0225291	-0.253694	0.0115746	-2.35807	47.5888	0.62205	22.1783	0.13796	25.1041	0.831626	18.2918	0.15212	24.8666	0.0576976	-0.209576	0.011613	-1.94477	47.8071
IPI:IPI00299573.12	60S ribosomal protein L7a	1.12611	32.9692	0.371271	28.8693	1.2865	10.2209	0.131492	29.4685	0.229312	-0.160387	0.0173225	-1.2186	45.2329	1.16545	32.9692	0.384242	28.8693	1.25092	10.2209	0.127855	29.4685	0.523336	-0.0854614	0.0176484	-0.643306	44.3834
IPI:IPI00300026.6	Sulfotransferase 1A1	1.28316	8.58706	0.110186	27.1194	1.31917	22.3956	0.295435	27.9775	0.767286	-0.0360024	0.0146227	-0.297726	44.8703	1.33011	8.58706	0.114217	27.1194	1.28097	22.3956	0.28688	27.9775	0.68477	0.0491387	0.0144656	0.40856	45.7228
IPI:IPI00300074.4	Phenylalanyl-tRNA synthetase beta chain	0.572546			24.0568	0.833479	27.5081	0.229274	23.5593	2	-0.260933				0.60214			24.0568	0.813478	27.5081	0.223772	23.5593	2	-0.211339
IPI:IPI00300299.6	Signal peptidase complex subunit 3	1.8005			24.2712	1.6016	8.28415	0.132679	25.7014	2	0.198895				1.80343			24.2712	1.58161	8.28415	0.131023	25.7014	2	0.221824
IPI:IPI00301058.5	Vasodilator-stimulated phosphoprotein	0.939812			24.5205	1.07653	41.52	0.446973	25.326	2	-0.136714				0.975796			24.5205	1.04138	41.52	0.43238	25.326	2	-0.0655831
IPI:IPI00301323.1	ATP-dependent RNA helicase DDX18	0.442132	17.1268	0.0757231	23.4817	0.742544	0.0198376	0.000147303	25.9733	2.4462e-05	-0.300412	0.00323044	-5.2855	22.5608	0.455851	17.1268	0.0780726	23.4817	0.714579	0.0198376	0.000141755	25.9733	0.000175761	-0.258728	0.00333029	-4.48336	22.5555
IPI:IPI00302925.4	59 kDa protein	1.10832	9.06176	0.100433	27.4244	1.10744	14.0496	0.15559	26.596	0.992843	0.000879289	0.00951233	0.00901546	49.0526	1.15044	9.06176	0.10425	27.4244	1.06452	14.0496	0.149561	26.596	0.380393	0.0859197	0.00942482	0.885026	49.8376
IPI:IPI00303476.1	ATP synthase subunit beta, mitochondrial	1.27101	12.2729	0.155991	29.7044	1.39338	11.6933	0.162932	29.7395	0.242358	-0.122365	0.01073	-1.18129	57.4197	1.31369	12.2729	0.161228	29.7044	1.34332	11.6933	0.157079	29.7395	0.775645	-0.0296328	0.0107096	-0.286344	57.4323
IPI:IPI00304612.9	60S ribosomal protein L13a	1.2686	17.8965	0.227034	26.4825	1.55704	5.03287	0.0783637	26.4974	0.0103718	-0.288443	0.0115304	-2.6862	41.1966	1.30869	17.8965	0.23421	26.4825	1.53497	5.03287	0.0772529	26.4974	0.0432356	-0.226279	0.0117594	-2.08666	40.639
IPI:IPI00304925.5	Heat shock 70 kDa protein 1A/1B	0.671196	21.6366	0.145224	30.7545	0.871861	13.7499	0.11988	30.016	0.0357532	-0.200665	0.00871591	-2.14939	58.4759	0.692049	21.6366	0.149736	30.7545	0.849982	13.7499	0.116872	30.016	0.0969225	-0.157933	0.00876239	-1.68718	58.2033
IPI:IPI00305383.1	Cytochrome b-c1 complex subunit 2, mitochondrial	0.667238	4.61617	0.0308008	25.395	0.618791	42.2686	0.261554	24.6203	0.659409	0.0484473	0.0118364	0.445307	28.9561	0.686317	4.61617	0.0316816	25.395	0.584702	42.2686	0.247145	24.6203	0.346607	0.101615	0.0112858	0.956517	29.4162
IPI:IPI00305469.4	adapter molecule crk isoform b	0.673837			24.7247	0.517593			24.6422	2	0.156244				0.70193			24.7247	0.493539			24.6422	2	0.20839
IPI:IPI00306825.3	Isoform 1 of Tumor protein D54	0.63959	17.7016	0.113218	26.5814	0.698013	19.1223	0.133476	27.0908	0.544838	-0.0584229	0.00918629	-0.609556	51.469	0.664919	17.7016	0.117701	26.5814	0.674881	19.1223	0.129053	27.0908	0.917647	-0.0099617	0.00919169	-0.103905	51.6354
IPI:IPI00328840.9	THO complex subunit 4	0.967046			24.6356	1.1523	11.1554	0.128543	25.3273	2	-0.185252				1.00585			24.6356	1.11016	11.1554	0.123842	25.3273	2	-0.104309
IPI:IPI00329389.8	60S ribosomal protein L6	1.14054	23.0621	0.263032	28.5646	1.153	12.598	0.145255	28.4488	0.917446	-0.0124627	0.0143141	-0.104167	50.894	1.18331	23.0621	0.272897	28.5646	1.11229	12.598	0.140126	28.4488	0.557693	0.0710228	0.0144792	0.590235	49.9745
IPI:IPI00329672.4	Myosin-Ie	0.445754	16.9682	0.0756364	24.4959	0.444661			24.1473	2	0.00109232				0.46252	16.9682	0.0784814	24.4959	0.425293			24.1473	2	0.0372276
IPI:IPI00332511.5	Serine/threonine-protein phosphatase 2A 55 kDa regulatory subunit B alpha isoform	0.737285	26.9907	0.198998	23.5202	0.686846			22.8096	2	0.0504389				0.76523	26.9907	0.206541	23.5202	0.661504			22.8096	2	0.103725
IPI:IPI00333619.4	Isoform 1 of Fatty aldehyde dehydrogenase	1.62443	7.74824	0.125864	26.5177	2.35538	35.3988	0.833775	25.2982	0.00069532	-0.730948	0.0377043	-3.76436	31.185	1.62991	7.74824	0.126289	26.5177	2.36001	35.3988	0.835418	25.2982	0.00071123	-0.730105	0.0377852	-3.75599	31.1943
IPI:IPI00333778.6	Isoform 3 of Neuronal cell adhesion molecule	0.296323			23.1615	0.287007			23.7938	2	0.00931609				0.289147			23.1615	0.295343			23.7938	2	-0.00619562
IPI:IPI00334159.6	von Hippel-Lindau binding protein 1, isoform CRA_b	0.915113			24.5433	1.07215	5.5044	0.0590153	23.326	2	-0.157035				0.946257			24.5433	1.03775	5.5044	0.0571221	23.326	2	-0.0914961
IPI:IPI00335385.4	Scavenger mRNA-decapping enzyme DcpS	0.811528			24.0887	1.13553	22.4523	0.254951	24.0294	2	-0.323998				0.832769			24.0887	1.08999	22.4523	0.244727	24.0294	2	-0.25722
IPI:IPI00337335.7	Isoform 1 of Myosin-14	1.34907	10.4731	0.141289	26.8695	1.26497	1.85161	0.0234224	27.5151	0.289539	0.0840961	0.00610962	1.07589	34.0525	1.40014	10.4731	0.146638	26.8695	1.22349	1.85161	0.0226544	27.5151	0.0326297	0.176649	0.00628078	2.22898	33.5196
IPI:IPI00337736.1	Isoform 2 of Kinectin	0.955568	0.224031	0.00214077	23.7405	0.858282			24.0111	2	0.0972856				0.989254	0.224031	0.00221623	23.7405	0.83875			24.0111	2	0.150504
IPI:IPI00339269.1	Heat shock 70 kDa protein 6	0.756917	9.3885	0.0710631	30.7866	0.827543	7.51893	0.0622224	30.0326	0.290275	-0.0706258	0.00438008	-1.06714	58.7197	0.784032	9.3885	0.0736088	30.7866	0.802556	7.51893	0.0603436	30.0326	0.781033	-0.0185242	0.00440021	-0.279256	58.4995
IPI:IPI00374151.1	thioredoxin-dependent peroxide reductase, mitochondrial isoform b	1.15944	48.3804	0.560944	27.7532	1.30093	18.6343	0.242419	27.9161	0.40949	-0.14149	0.0288957	-0.832355	46.2031	1.20258	48.3804	0.581813	27.7532	1.26685	18.6343	0.236068	27.9161	0.709637	-0.064268	0.0294201	-0.37469	45.3545
IPI:IPI00375441.2	Isoform 1 of Far upstream element-binding protein 1	0.760514	7.34517	0.0558611	25.4691	0.785972	13.0552	0.10261	25.4148	0.748553	-0.0254582	0.00623071	-0.322522	44.9194	0.788427	7.34517	0.0579113	25.4691	0.760555	13.0552	0.0992921	25.4148	0.724574	0.0278721	0.00618064	0.35453	45.6688
IPI:IPI00382733.2	Isoform 3 of Leucine-rich repeat flightless-interacting protein 1	0.633629	11.7902	0.074706	23.5848	0.891923			23.3786	2	-0.258294				0.657991	11.7902	0.0775785	23.5848	0.872078			23.3786	2	-0.214087
IPI:IPI00383046.3	Carboxymethylenebutenolidase homolog	1.68195	6.64542	0.111773	24.2054	1.61199	5.04033	0.0812496	25.5226	0.432366	0.0699661	0.00780113	0.792153	45.6839	1.67978	6.64542	0.111629	24.2054	1.58961	5.04033	0.0801215	25.5226	0.311116	0.0901761	0.00775097	1.02427	45.5692
IPI:IPI00383296.5	Isoform 2 of Heterogeneous nuclear ribonucleoprotein M	0.919836	13.8565	0.127457	27.6066	0.988035	21.5412	0.212835	27.3728	0.542913	-0.0681993	0.0123923	-0.612637	49.6418	0.954408	13.8565	0.132248	27.6066	0.953362	21.5412	0.205366	27.3728	0.992516	0.00104521	0.012293	0.009427	50.4257
IPI:IPI00384444.6	Keratin, type I cytoskeletal 14	0.569032	22.9488	0.130586	32.5841	0.321781			32.3617	2	0.247251				0.598866	22.9488	0.137433	32.5841	0.332364			32.3617	2	0.266502
IPI:IPI00386490.1	Isoform 5 of DNA repair protein RAD51 homolog 2	1.38767			25.0898	1.51913			26.8338	2	-0.131469				1.42778			25.0898	1.4943			26.8338	2	-0.0665263
IPI:IPI00386533.3	eukaryotic translation initiation factor 4 gamma 1 isoform 4	0.402253	15.1629	0.0609932	26.3036	0.426859	13.5298	0.0577534	26.358	0.715586	-0.0246067	0.00450994	-0.366411	50.6178	0.422841	15.1629	0.064115	26.3036	0.412205	13.5298	0.0557706	26.358	0.875383	0.0106362	0.0045534	0.157623	50.4024
IPI:IPI00395674.1	Isoform SM-B of Small nuclear ribonucleoprotein-associated proteins B and B'	1.13579	21.1411	0.240118	26.5326	0.930405	2.74374	0.0255279	26.4356	0.0486971	0.205382	0.0100156	2.05222	30.9187	1.17535	21.1411	0.248483	26.5326	0.905957	2.74374	0.0248571	26.4356	0.0125089	0.269394	0.0103055	2.65371	30.6073
IPI:IPI00395676.1	Isoform 2 of UTP--glucose-1-phosphate uridylyltransferase	0.991478			25.2742	1.04465	12.3772	0.129298	25.2906	2	-0.0531749				1.02684			25.2742	1.00585	12.3772	0.124495	25.2906	2	0.0209905
IPI:IPI00395887.4	Thioredoxin-related transmembrane protein 1	0.886047			25.0163	0.83141			25.2997	2	0.0546365				0.91404			25.0163	0.811394			25.2997	2	0.102646
IPI:IPI00396370.6	Isoform 1 of Eukaryotic translation initiation factor 3 subunit B	0.496898	62.7793	0.311949	24.8657	0.82653	0.738184	0.00610131	25.5698	0.0074335	-0.329631	0.012784	-2.91539	24.7735	0.521892	62.7793	0.32764	24.8657	0.799235	0.738184	0.00589983	25.5698	0.0245209	-0.277343	0.0134071	-2.39525	24.7015
IPI:IPI00396378.3	Isoform B1 of Heterogeneous nuclear ribonucleoproteins A2/B1	1.00336	13.7757	0.138219	30.0126	1.07804	15.407	0.166094	29.8414	0.461999	-0.0746849	0.0101713	-0.740534	57.3103	1.03775	13.7757	0.142958	30.0126	1.04452	15.407	0.160928	29.8414	0.946735	-0.00676208	0.010156	-0.0670994	57.611
IPI:IPI00396435.3	Putative pre-mRNA-splicing factor ATP-dependent RNA helicase DHX15	1.28303	45.6549	0.585764	23.7567	1.18012	8.62778	0.101818	24.4885	0.548895	0.102904	0.0288146	0.606216	30.2454	1.32528	45.6549	0.605056	23.7567	1.13679	8.62778	0.0980799	24.4885	0.281045	0.18849	0.029474	1.09791	29.7636
IPI:IPI00396485.3	Elongation factor 1-alpha 1	1.21459	17.5088	0.21266	31.6389	1.20889	13.2557	0.160247	30.5161	0.958661	0.00569558	0.0119727	0.0520525	59.5094	1.24945	17.5088	0.218764	31.6389	1.17018	13.2557	0.155117	30.5161	0.472122	0.0792661	0.0119975	0.723672	59.0939
IPI:IPI00398002.6	Isoform 3 of Plectin	0.803457	25.3642	0.203791	28.6044	0.682369	38.6901	0.264009	28.9455	0.346269	0.121088	0.0162454	0.950028	54.8028	0.826965	25.3642	0.209754	28.6044	0.658282	38.6901	0.25469	28.9455	0.189616	0.168683	0.0161319	1.3281	55.1538
IPI:IPI00398727.3	Isoform 2 of Acyl-protein thioesterase 1	0.676441			26.2619	0.628873	4.84766	0.0304856	25.9923	2	0.047568				0.704187			26.2619	0.598952	4.84766	0.0290351	25.9923	2	0.105234
IPI:IPI00399089.4	LDLR chaperone MESD	1.17738			22.2564	2.31068	67.7515	1.56552	25.0073	2	-1.1333				1.21839			22.2564	2.30324	67.7515	1.56048	25.0073	2	-1.08485
IPI:IPI00399170.1	Isoform 2 of Regulator of nonsense transcripts 1	0.363844			23.5519	0.615388	10.5234	0.0647598	24.7255	2	-0.251544				0.36192			23.5519	0.582634	10.5234	0.061313	24.7255	2	-0.220714
IPI:IPI00402184.4	Isoform 4 of Heterogeneous nuclear ribonucleoprotein Q	0.89385			26.4424	1.27707	48.6203	0.620917	26.5357	2	-0.383223				0.922056			26.4424	1.24026	48.6203	0.60302	26.5357	2	-0.318209
IPI:IPI00410017.1	Isoform 2 of Polyadenylate-binding protein 1	0.986639	22.2559	0.219586	27.9146	1.1283	28.1814	0.317972	27.5075	0.314192	-0.141664	0.0194258	-1.01641	51.4119	1.0223	22.2559	0.227521	27.9146	1.08439	28.1814	0.305596	27.5075	0.65644	-0.062091	0.0192602	-0.447403	52.0682
IPI:IPI00411387.1	cDNA FLJ52792, highly similar to Long-chain-fatty-acid--CoA ligase 5	0.760065	18.3226	0.139264	25.4814	0.869771	7.42178	0.0645525	26.3663	0.224193	-0.109705	0.00791362	-1.23322	43	0.787067	18.3226	0.144211	25.4814	0.847616	7.42178	0.0629083	26.3663	0.503323	-0.0605495	0.00804542	-0.67505	42.2305
IPI:IPI00411690.1	Isoform 2 of La-related protein 1	0.691268			24.8684	0.645849			24.3129	2	0.0454183				0.717728			24.8684	0.625194			24.3129	2	0.0925337
IPI:IPI00411704.9	Isoform 1 of Eukaryotic translation initiation factor 5A-1	0.724295	23.4832	0.170087	27.2435	0.757121	9.39314	0.0711174	27.4501	0.728532	-0.0328262	0.00883402	-0.349254	44.876	0.754305	23.4832	0.177135	27.2435	0.728603	9.39314	0.0684387	27.4501	0.787667	0.0257018	0.00899511	0.270995	43.8338
IPI:IPI00412579.6	60S ribosomal protein L10a	1.26399	12.1998	0.154204	27.8086	1.43632	8.53264	0.122556	28.6765	0.0877763	-0.172333	0.00981893	-1.73914	53.3566	1.3021	12.1998	0.158853	27.8086	1.38355	8.53264	0.118054	28.6765	0.415021	-0.081451	0.00982912	-0.82156	52.8065
IPI:IPI00413173.3	Isoform Short of Antigen KI-67	2.36719			24.2607	0.169775			24.9125	2	2.19741				2.41452			24.2607	0.167751			24.9125	2	2.24677
IPI:IPI00413324.6	60S ribosomal protein L17	1.29327	18.8478	0.243752	27.0073	1.50393	6.16119	0.0926602	27.8161	0.0648008	-0.210664	0.0123566	-1.89514	43.0591	1.34332	18.8478	0.253187	27.0073	1.47661	6.16119	0.0909768	27.8161	0.242515	-0.133288	0.0126454	-1.18529	42.3234
IPI:IPI00413611.1	DNA topoisomerase 1	0.740235	0.547298	0.00405129	25.7617	0.755198	27.5182	0.207817	26.1608	0.869242	-0.0149631	0.0081011	-0.166246	26.1564	0.767626	0.547298	0.0042012	25.7617	0.724514	27.5182	0.199373	26.1608	0.62915	0.0431125	0.00778415	0.488649	26.2369
IPI:IPI00413673.1	Isoform 4 of Bcl-2-associated transcription factor 1	0.886351			23.1412	1.17977			23.5666	2	-0.293418				0.914688			23.1412	1.13647			23.5666	2	-0.22178
IPI:IPI00414676.6	Heat shock protein HSP 90-beta	1.09616	22.3851	0.245377	31.9046	1.18055	20.196	0.238425	31.7243	0.496302	-0.0843939	0.0152065	-0.684379	61.6243	1.13908	22.3851	0.254986	31.9046	1.13744	20.196	0.229717	31.7243	0.989386	0.00164855	0.0152332	0.013357	61.4966
IPI:IPI00414980.2	Isoform 2 of Myosin-Ib	0.513232			24.0042	0.536034			24.389	2	-0.0228013				0.550516			24.0042	0.513068			24.389	2	0.0374479
IPI:IPI00418262.5	Fructose-bisphosphate aldolase	0.928811	2.47182	0.0229586	29.2482	0.873002	11.7451	0.102535	28.9063	0.401571	0.0558083	0.0043321	0.847909	39.703	0.962968	2.47182	0.0238029	29.2482	0.850964	11.7451	0.0999464	28.9063	0.0942435	0.112004	0.00427142	1.71375	40.3791
IPI:IPI00418471.6	Vimentin	0.838023	23.1072	0.193644	32.3978	0.70092	16.2743	0.11407	31.2569	0.167559	0.137103	0.00962651	1.39737	58.7257	0.860501	23.1072	0.198838	32.3978	0.678756	16.2743	0.110463	31.2569	0.0696927	0.181745	0.00967143	1.84807	58.0083
IPI:IPI00419258.4	High mobility group protein B1	1.09346	8.46771	0.0925912	27.4064	1.15404	10.9879	0.126804	27.654	0.5003	-0.0605732	0.00796383	-0.678765	51.9398	1.13679	8.46771	0.0962602	27.4064	1.11324	10.9879	0.122322	27.654	0.792527	0.0235512	0.00793562	0.264376	52.4246
IPI:IPI00419451.5	Tripartite motif-containing protein 65	0.634195	5.06276	0.0321078	27.1054	0.632993			27.7491	2	0.00120257				0.658282	5.06276	0.0333272	27.1054	0.608995			27.7491	2	0.0492873
IPI:IPI00419585.9	Peptidyl-prolyl cis-trans isomerase A	1.0607	26.4644	0.280708	29.3759	1.12702	19.3305	0.217859	28.1835	0.615965	-0.0663207	0.0172858	-0.504434	55.1685	1.10434	26.4644	0.292256	29.3759	1.08363	19.3305	0.209471	28.1835	0.875778	0.020706	0.0173812	0.157056	54.7268
IPI:IPI00419920.2	carboxylesterase 2 isoform 2	1.13464			23.14	1.3607			22.7425	2	-0.226055				1.17476			23.14	1.31775			22.7425	2	-0.142983
IPI:IPI00419979.3	Serine/threonine-protein kinase PAK 2	0.825553			24.7018	0.777983	6.44846	0.0501679	25.0979	2	0.0475701				0.847694			24.7018	0.747662	6.44846	0.0482127	25.0979	2	0.100032
IPI:IPI00420014.2	Isoform 1 of U5 small nuclear ribonucleoprotein 200 kDa helicase	0.624982			23.4585	0.477681	36.7302	0.175453	23.5352	2	0.147302				0.650238			23.4585	0.460157	36.7302	0.169017	23.5352	2	0.190082
IPI:IPI00427330.3	Ribosome maturation protein SBDS	0.353775	34.1289	0.120739	24.8028	0.30481			25.2802	2	0.0489648				0.354332	34.1289	0.120929	24.8028	0.31392			25.2802	2	0.0404117
IPI:IPI00430813.3	Isoform 2 of Cellular nucleic acid-binding protein	0.39755			22.7915	0.799902	47.2207	0.377719	26.2975	2	-0.402352				0.412205			22.7915	0.771201	47.2207	0.364166	26.2975	2	-0.358996
IPI:IPI00440493.2	ATP synthase subunit alpha, mitochondrial	1.29306	9.10113	0.117683	29.3828	1.42267	15.454	0.21986	29.4021	0.231929	-0.12961	0.0114829	-1.20952	52.0367	1.3431	9.10113	0.122237	29.3828	1.37176	15.454	0.211993	29.4021	0.789114	-0.0286644	0.0113703	-0.268817	52.9823
IPI:IPI00444204.1	cDNA FLJ45773 fis, clone NETRP2003448, highly similar to Ras-related protein RAL-B	0.881508			24.1936	0.869266	14.8075	0.128717	25.8689	2	0.0122424				0.905957			24.1936	0.846925	14.8075	0.125409	25.8689	2	0.0590312
IPI:IPI00444262.3	cDNA FLJ45706 fis, clone FEBRA2028457, highly similar to Nucleolin	0.941618	15.5548	0.146467	29.1903	1.07533	20.8545	0.224255	29.1063	0.241033	-0.133714	0.0127223	-1.18548	53.8599	0.976798	15.5548	0.151939	29.1903	1.03945	20.8545	0.216772	29.1063	0.5798	-0.0626547	0.0126527	-0.557008	54.5539
IPI:IPI00449049.5	Poly [ADP-ribose] polymerase 1	0.48284			23.5385	0.587799			23.6446	2	-0.104959				0.504988			23.5385	0.550516			23.6446	2	-0.0455275
IPI:IPI00449263.1	ANP32A protein (Fragment)	1.04168	21.3658	0.222562	25.4549	1.17963	3.38759	0.0399611	26.5349	0.18231	-0.137954	0.0102494	-1.36265	32.6763	1.08537	21.3658	0.231898	25.4549	1.1362	3.38759	0.0384898	26.5349	0.624243	-0.0508291	0.0105607	-0.494614	32.0834
IPI:IPI00450768.7	Keratin, type I cytoskeletal 17	0.949119	66.6148	0.632254	32.8558	1.2048	68.4603	0.824806	32.3621	0.231301	-0.255676	0.0447301	-1.2089	61.8737	0.983988	66.6148	0.655482	32.8558	1.16545	68.4603	0.797874	32.3621	0.393506	-0.181466	0.0446048	-0.859222	62.4169
IPI:IPI00453473.6	Histone H4	1.22207	12.2707	0.149957	29.5169	1.1969	14.2729	0.170833	27.6282	0.813409	0.0251723	0.0112637	0.237183	54.1973	1.25505	12.2707	0.154004	29.5169	1.15788	14.2729	0.165264	27.6282	0.362551	0.0971704	0.0111992	0.918207	54.5713
IPI:IPI00453476.2	29 kDa protein	1.19513	5.40966	0.0646524	27.7607	1.25686	11.9074	0.149659	28.4758	0.481904	-0.0617291	0.00758457	-0.708801	47.6208	1.23275	5.40966	0.0666877	27.7607	1.21315	11.9074	0.144455	28.4758	0.821629	0.0195981	0.00747514	0.226676	48.494
IPI:IPI00455315.4	Isoform 1 of Annexin A2	0.884006	22.8803	0.202263	31.6532	0.780922	11.7585	0.0918249	31.6103	0.289746	0.103084	0.00929487	1.06923	53.7371	0.91159	22.8803	0.208574	31.6532	0.752181	11.7585	0.0884454	31.6103	0.105864	0.159409	0.00938734	1.64528	52.6974
IPI:IPI00455383.4	Isoform 2 of Clathrin heavy chain 1	1.07775	15.3535	0.165473	24.8288	0.970469	20.0928	0.194994	25.9029	0.372272	0.107283	0.0141925	0.900534	48.6584	1.12215	15.3535	0.172289	24.8288	0.940125	20.0928	0.188898	25.9029	0.133529	0.18202	0.0142316	1.52578	48.7313
IPI:IPI00456049.3	Isoform 2 of ATP synthase subunit d, mitochondrial	0.899323	1.12192	0.0100897	26.0727	1.05878	18.4913	0.195783	26.5792	0.0807827	-0.159462	0.00775301	-1.81101	28.2579	0.9309	1.12192	0.010444	26.0727	1.02404	18.4913	0.189358	26.5792	0.291975	-0.0931405	0.00752488	-1.07371	28.4448
IPI:IPI00456369.1	Isoform 6 of Ataxin-2-like protein	0.256799			24.0737	0.303588			24.5307	2	-0.0467896				0.252114			24.0737	0.312503			24.5307	2	-0.0603892
IPI:IPI00456747.1	ATP synthase, H+ transporting, mitochondrial F0 complex, subunit B1	1.71743	43.4496	0.746216	26.6759	1.32343	9.56847	0.126632	27.55	0.0360406	0.393996	0.0325699	2.18315	33.9213	1.71125	43.4496	0.743533	26.6759	1.28444	9.56847	0.122901	27.55	0.0234571	0.426817	0.0323339	2.37363	33.7172
IPI:IPI00456750.2	Niban-like protein 1	0.516618	38.588	0.199352	23.9803	0.594353	34.7036	0.206262	24.2643	0.55177	-0.0777351	0.0168138	-0.599493	46.2434	0.553606	38.588	0.213625	23.9803	0.558783	34.7036	0.193918	24.2643	0.968408	-0.00517671	0.0169003	-0.0398205	46.0767
IPI:IPI00456758.4	60S ribosomal protein L27a	1.09317	73.276	0.80103	26.9618	1.15955	15.0386	0.174379	28.9434	0.727519	-0.0663785	0.0357346	-0.351142	36.1768	1.13647	73.276	0.832759	26.9618	1.11641	15.0386	0.167892	28.9434	0.917197	0.0200558	0.0366873	0.104709	35.4669
IPI:IPI00456969.1	Cytoplasmic dynein 1 heavy chain 1	1.01213	15.3747	0.155611	24.636	1.32538	8.98276	0.119056	23.7695	0.00507243	-0.313253	0.0113252	-2.94356	45.9746	1.04837	15.3747	0.161184	24.636	1.28589	8.98276	0.115508	23.7695	0.0311106	-0.23752	0.0114021	-2.22437	45.6463
IPI:IPI00465248.5	Isoform alpha-enolase of Alpha-enolase	1.19918	10.3372	0.123962	31.3967	1.53351	11.1963	0.171696	31.4846	0.00104397	-0.334331	0.00940158	-3.44808	59.3867	1.23683	10.3372	0.127853	31.3967	1.51313	11.1963	0.169415	31.4846	0.00612637	-0.276307	0.00945306	-2.84188	59.7598
IPI:IPI00465361.4	60S ribosomal protein L13	0.988012	10.1884	0.100662	28.2199	1.04885	9.91243	0.103967	28.5657	0.476629	-0.0608385	0.00720662	-0.716659	54.7849	1.02322	10.1884	0.104249	28.2199	1.01055	9.91243	0.10017	28.5657	0.881903	0.0126653	0.00720084	0.149253	54.7284
IPI:IPI00465363.3	Histone H2B type 1-A	1.46947			29.7106	1.34878			29.9186	2	0.12069				1.4943			29.7106	1.30869			29.9186	2	0.185614
IPI:IPI00465365.4	Isoform A1-A of Heterogeneous nuclear ribonucleoprotein A1	0.882839	11.001	0.0971209	28.3915	0.924577	4.29354	0.0396971	27.76	0.55188	-0.0417384	0.00485078	-0.599281	46.7221	0.908753	11.001	0.0999716	28.3915	0.902556	4.29354	0.0387516	27.76	0.929968	0.00619657	0.00491713	0.0883681	46.0127
IPI:IPI00465431.8	Galectin-3	0.523212	6.85485	0.0358654	27.3999	0.850556	25.9084	0.220365	28.7374	0.00140046	-0.327344	0.0089772	-3.45489	36.8858	0.558783	6.85485	0.0383037	27.3999	0.827256	25.9084	0.214328	28.7374	0.00699562	-0.268473	0.00885612	-2.85285	37.7177
IPI:IPI00465439.5	Fructose-bisphosphate aldolase A	1.01099	9.71559	0.0982234	32.9275	1.06354	15.7967	0.168004	30.5334	0.570656	-0.0525517	0.00848533	-0.570496	55.2225	1.04452	9.71559	0.101481	32.9275	1.02946	15.7967	0.162622	30.5334	0.870208	0.015051	0.00840798	0.164142	56.196
IPI:IPI00472054.2	Isoform A of Constitutive coactivator of PPAR-gamma-like protein 1	1.10162	24.8192	0.273413	23.4871	0.784315	105.64	0.828547	23.3805	0.152387	0.317305	0.0470784	1.4624	35.6686	1.14544	24.8192	0.284289	23.4871	0.754305	105.64	0.796845	23.3805	0.0769615	0.391137	0.0461856	1.82002	36.5163
IPI:IPI00472887.3	Isoform 2 of Cytoskeleton-associated protein 5	0.279047			22.7475	0.250844			23.8237	2	0.0282022				0.275138			22.7475	0.254699			23.8237	2	0.020439
IPI:IPI00477803.4	Putative uncharacterized protein DKFZp781L0540 (Fragment)	0.390668	38.3788	0.149934	24.9041	0.523972	13.7805	0.072206	25.1712	0.164671	-0.133303	0.00888904	-1.41388	42.5558	0.402679	38.3788	0.154543	24.9041	0.499569	13.7805	0.0688432	25.1712	0.311422	-0.0968901	0.00894053	-1.0247	41.6225
IPI:IPI00479058.2	40S ribosomal protein S15	1.44443			21.4787	1.39514	2.58304	0.036037	24.0779	2	0.0492984				1.47129			21.4787	1.34513	2.58304	0.0347454	24.0779	2	0.126151
IPI:IPI00479145.3	Keratin, type I cytoskeletal 19	1.44469	11.05	0.159638	33.9713	1.2519	10.2874	0.128788	33.2798	0.0412396	0.192786	0.00856905	2.08262	64.7699	1.47376	11.05	0.162851	33.9713	1.21024	10.2874	0.124502	33.2798	0.00582629	0.263515	0.00853486	2.85238	64.432
IPI:IPI00479186.7	Isoform M2 of Pyruvate kinase isozymes M1/M2	1.80356	16.9936	0.306488	31.2912	1.73909	20.0547	0.34877	30.679	0.659288	0.0644623	0.0211631	0.443115	59.5443	1.80503	16.9936	0.306739	31.2912	1.75297	20.0547	0.351552	30.679	0.722315	0.0520635	0.0212618	0.357054	59.5081
IPI:IPI00479306.1	Proteasome subunit beta type-5	1.2702	26.642	0.338406	24.6708	1.36754	8.83125	0.120771	26.2614	0.476375	-0.0973381	0.0183157	-0.719235	38.1818	1.31072	26.642	0.349203	24.6708	1.32528	8.83125	0.117039	26.2614	0.915592	-0.0145571	0.0186112	-0.106706	37.4449
IPI:IPI00479722.2	Proteasome activator complex subunit 1	1.21533	13.3015	0.161657	25.216	1.65424	19.0327	0.314847	26.4265	0.00220558	-0.438913	0.018325	-3.24232	46.1284	1.25092	13.3015	0.166391	25.216	1.64208	19.0327	0.312533	26.4265	0.00596622	-0.391167	0.0184251	-2.88176	46.512
IPI:IPI00479905.5	NADH dehydrogenase [ubiquinone] 1 beta subcomplex subunit 10	0.183204	44.5781	0.0816689	24.7041	0.289708	4.36184	0.0126366	25.6935	0.0940135	-0.106504	0.00379771	-1.72825	30.6309	0.19576	44.5781	0.0872662	24.7041	0.298027	4.36184	0.0129995	25.6935	0.117901	-0.102266	0.0040384	-1.60927	30.3822
IPI:IPI00479997.4	Stathmin	0.447326	47.9027	0.214282	25.3121	0.337431	32.5479	0.109827	25.1866	0.337167	0.109895	0.0128261	0.970355	44.0583	0.473809	47.9027	0.226968	25.3121	0.340496	32.5479	0.110824	25.1866	0.255176	0.133313	0.0133669	1.15308	43.4983
IPI:IPI00513891.1	Peptidylprolyl isomerase (Cyclophilin)-like 4	0.838443	18.4263	0.154494	26.0693	0.970184	0.000393926	3.82181e-06	25.3666	0.0993731	-0.131741	0.00592643	-1.7113	25.0706	0.861185	18.4263	0.158684	26.0693	0.937697	0.000393926	3.69383e-06	25.3666	0.336122	-0.0765126	0.00608717	-0.980676	25.0705
IPI:IPI00514053.1	Coatomer subunit delta	0.758119	7.36582	0.0558416	24.8215	0.827979	20.6608	0.171068	24.6041	0.470988	-0.0698609	0.00920253	-0.72825	37.464	0.785002	7.36582	0.0578218	24.8215	0.804397	20.6608	0.166195	24.6041	0.839825	-0.0193958	0.00908428	-0.203499	38.1912
IPI:IPI00514234.4	Ladinin-1	0.923641			23.0558	0.68693	10.3638	0.071192	22.5385	2	0.236711				0.959631			23.0558	0.661637	10.3638	0.0685707	22.5385	2	0.297994
IPI:IPI00514469.1	N-acetylneuraminic acid synthase	1.23624			25.2618	1.11535			25.7183	2	0.120881				1.27394			25.2618	1.07331			25.7183	2	0.200633
IPI:IPI00549672.2	HSPC027	1.23177	15.0487	0.185366	25.4893	1.39005	36.8085	0.511656	24.3379	0.352683	-0.158279	0.0282954	-0.940948	37.9491	1.26419	15.0487	0.190244	25.4893	1.33969	36.8085	0.493119	24.3379	0.652763	-0.0755021	0.0277251	-0.453443	38.6949
IPI:IPI00550069.3	Ribonuclease inhibitor	0.874413	11.7313	0.10258	26.9338	0.730022	8.16377	0.0595973	26.2219	0.0701952	0.144391	0.00608141	1.85156	48.3993	0.895864	11.7313	0.105097	26.9338	0.70193	8.16377	0.0573039	26.2219	0.0164879	0.193935	0.00608738	2.48565	47.725
IPI:IPI00550234.4	Isoform 1 of Actin-related protein 2/3 complex subunit 5	1.04024	75.1411	0.781647	23.8114	0.816737			25.634	2	0.223502				1.08363	75.1411	0.814253	23.8114	0.790159			25.634	2	0.293472
IPI:IPI00550239.4	Histone H1.0	0.771941	8.34254	0.0643995	25.4872	0.619794			24.0565	2	0.152147				0.799235	8.34254	0.0666766	25.4872	0.592831			24.0565	2	0.206405
IPI:IPI00550247.3	Protein	1.27479	25.4919	0.324969	26.2877	1.32384	5.63578	0.0746087	27.9165	0.691528	-0.0490467	0.0150346	-0.400004	35.8304	1.31775	25.4919	0.335918	26.2877	1.28493	5.63578	0.072416	27.9165	0.792813	0.0328142	0.0153725	0.26466	35.2325
IPI:IPI00550363.3	Transgelin-2	0.647232	34.8698	0.225688	28.5444	0.516808	9.73694	0.0503213	28.8059	0.192048	0.130424	0.00965348	1.32744	39.1666	0.670355	34.8698	0.233751	28.5444	0.491544	9.73694	0.0478614	28.8059	0.0794825	0.178811	0.00985055	1.80162	38.294
IPI:IPI00550451.1	Serine/threonine-protein phosphatase PP1-alpha catalytic subunit	0.160095	28.9828	0.0463999	27.4208	0.179551	17.3553	0.0311617	27.3664	0.716118	-0.0194564	0.00283083	-0.365683	50.8633	0.156941	28.9828	0.0454859	27.4208	0.17945	17.3553	0.031144	27.3664	0.672184	-0.0225083	0.00279685	-0.425607	51.0372
IPI:IPI00550900.1	Translationally-controlled tumor protein	0.67482	10.3071	0.0695541	27.7191	0.789257	6.82694	0.0538821	28.6887	0.0898679	-0.114437	0.00438742	-1.72767	53.0216	0.702856	10.3071	0.0724437	27.7191	0.762302	6.82694	0.0520419	28.6887	0.375734	-0.0594462	0.00442752	-0.893396	52.3467
IPI:IPI00552238.1	Pitrilysin metallopeptidase 1	0.961512			22.6286	0.953807			23.1869	2	0.00770474				0.998055			22.6286	0.926003			23.1869	2	0.0720516
IPI:IPI00552495.1	Phosphoribosyl pyrophosphate synthetase 1	0.691856			23.9889	0.816539	0.87196	0.00711989	24.9571	2	-0.124683				0.722164			23.9889	0.789601	0.87196	0.006885	24.9571	2	-0.0674377
IPI:IPI00554521.2	Ferritin heavy chain	0.793772	24.3135	0.192994	24.8821	0.876835	18.1869	0.159469	24.9856	0.488242	-0.083063	0.0141388	-0.698557	47.3999	0.814918	24.3135	0.198135	24.8821	0.853771	18.1869	0.155274	24.9856	0.745638	-0.038853	0.0141775	-0.326305	47.1256
IPI:IPI00554648.3	Keratin, type II cytoskeletal 8	1.15295	12.4675	0.143744	34.6152	1.18926	14.6101	0.173752	33.8971	0.707393	-0.0363142	0.00927852	-0.376996	65.6337	1.19684	12.4675	0.149217	34.6152	1.14544	14.6101	0.16735	33.8971	0.594782	0.0514013	0.00924774	0.53451	66.1046
IPI:IPI00554711.3	Junction plakoglobin	0.266285	27.5348	0.073321	27.1079	0.241605	34.1071	0.0824044	27.4725	0.745137	0.0246804	0.00570431	0.326776	52.4754	0.260925	27.5348	0.0718451	27.1079	0.236953	34.1071	0.080818	27.4725	0.749819	0.0239715	0.00559212	0.320558	52.4733
IPI:IPI00554723.5	60S ribosomal protein L10	0.2928	16.3631	0.0479111	26.7742	0.359996	10.362	0.0373027	27.5732	0.236165	-0.0671955	0.00314231	-1.19871	51.1312	0.286258	16.3631	0.0468405	26.7742	0.36192	10.362	0.037502	27.5732	0.180769	-0.075662	0.00310956	-1.35684	51.334
IPI:IPI00554788.5	Keratin, type I cytoskeletal 18	0.896931	25.457	0.228332	33.4681	1.04286	15.5416	0.162077	32.5395	0.184044	-0.14593	0.0118033	-1.3432	62.7509	0.924435	25.457	0.235333	33.4681	1.00466	15.5416	0.15614	32.5395	0.463537	-0.0802255	0.0118301	-0.737596	62.1209
IPI:IPI00554811.2	Actin-related protein 2/3 complex subunit 4	1.02161	18.0252	0.184147	27.2945	0.999266	6.06717	0.0606272	27.6247	0.814363	0.022343	0.00894135	0.236288	41.8142	1.06452	18.0252	0.191883	27.2945	0.965262	6.06717	0.0585641	27.6247	0.305513	0.0992617	0.00915007	1.03769	40.8736
IPI:IPI00555743.2	Isoform 3 of Apoptosis inhibitor 5	0.788792	23.6013	0.186165	23.2506	0.590594	3.79795	0.0224305	23.5747	0.0456116	0.198198	0.00895833	2.09405	27.4706	0.809096	23.6013	0.190957	23.2506	0.553606	3.79795	0.0210257	23.5747	0.0124556	0.25549	0.00910484	2.67755	27.0314
IPI:IPI00555902.1	Isoform 1 of OCIA domain-containing protein 2	2.22655	15.5606	0.346466	22.9264	0.845148	31.9636	0.270139	23.6332	9.12726e-11	1.38141	0.0265426	8.4791	43.5197	2.17832	15.5606	0.33896	22.9264	0.822218	31.9636	0.26281	23.6332	1.09283e-10	1.3561	0.0259051	8.42557	43.4833
IPI:IPI00555956.2	Proteasome subunit beta type-4	1.38335	53.0449	0.733795	25.033	1.48696	24.8571	0.369614	25.3033	0.623527	-0.103611	0.0439205	-0.494392	43.3164	1.42252	53.0449	0.754572	25.033	1.45461	24.8571	0.361573	25.3033	0.879709	-0.0320922	0.0444326	-0.152247	42.7252
IPI:IPI00556514.1	RNA binding motif protein 14 variant (Fragment)	0.700085	44.6583	0.312646	24.0584	1.35637	11.6912	0.158576	24.677	2.76887e-05	-0.656283	0.0194214	-4.70925	41.5957	0.728603	44.6583	0.325382	24.0584	1.31369	11.6912	0.153586	24.677	0.000158118	-0.585087	0.0197485	-4.16345	40.7579
IPI:IPI00607796.1	Uncharacterized protein	0.29976	1.98395	0.00594708	25.4785	0.31103	5.50646	0.0171268	25.6589	0.70929	-0.0112699	0.000900894	-0.375477	39.9939	0.292663	1.98395	0.00580628	25.4785	0.322241	5.50646	0.0177441	25.6589	0.335294	-0.0295783	0.000919428	-0.975472	39.2907
IPI:IPI00639945.1	Protein	1.29513	52.6001	0.681241	29.0109	1.99018	26.3171	0.523759	29.3987	0.00118303	-0.695051	0.041298	-3.4202	55.2623	1.34513	52.6001	0.707542	29.0109	1.95238	26.3171	0.51381	29.3987	0.00444046	-0.607246	0.0418662	-2.96779	54.7894
IPI:IPI00640357.1	ubiquitin carboxyl-terminal hydrolase 14 isoform b	0.633504			25.2502	0.729731			24.0627	2	-0.0962263				0.656947			25.2502	0.701056			24.0627	2	-0.0441086
IPI:IPI00640930.2	Uncharacterized protein	0.636163			24.9743	0.752471			24.8022	2	-0.116308				0.661504			24.9743	0.722164			24.8022	2	-0.0606592
IPI:IPI00642042.3	Putative uncharacterized protein DKFZp686J1372	0.616663	8.5353	0.0526341	29.1576	0.640791	2.23161	0.0143	29.13	0.61719	-0.0241282	0.00229606	-0.50354	42.4148	0.641867	8.5353	0.0547853	29.1576	0.617011	2.23161	0.0137693	29.13	0.610971	0.0248563	0.00235162	0.512571	41.4792
IPI:IPI00642046.1	RSL1D1 protein	0.445795	129.622	0.577851	23.9949	0.353492			23.3414	2	0.0923038				0.463329	129.622	0.600579	23.9949	0.350771			23.3414	2	0.112558
IPI:IPI00642213.1	RNA binding protein, autoantigenic	0.819581	11.4648	0.0939631	25.967	0.850473	20.7022	0.176067	26.9514	0.760474	-0.0308929	0.0101513	-0.306617	47.5112	0.842553	11.4648	0.0965968	25.967	0.826965	20.7022	0.1712	26.9514	0.877219	0.015588	0.0100722	0.15532	48.1003
IPI:IPI00642256.2	Isoform 2 of F-actin-capping protein subunit beta	0.962351	25.1595	0.242123	26.2391	1.07102	8.99583	0.0963468	27.3621	0.341317	-0.108666	0.0127487	-0.962407	42.282	1.00078	25.1595	0.25179	26.2391	1.03585	8.99583	0.0931831	27.3621	0.759954	-0.0350704	0.0130015	-0.30757	41.3466
IPI:IPI00642936.1	Glutathione S-transferase omega 1	1.09277	13.128	0.143459	25.8114	1.11476	24.3136	0.271038	26.4431	0.861934	-0.0219873	0.0158078	-0.174879	46.4973	1.1362	13.128	0.14916	25.8114	1.06861	24.3136	0.259817	26.4431	0.590976	0.0675925	0.0156044	0.541097	47.3697
IPI:IPI00642962.2	cDNA FLJ60983, highly similar to Large proline-rich protein BAT3	0.342947	28.6827	0.0983665	24.2328	0.385354	12.2152	0.0470719	24.8691	0.585513	-0.0424065	0.00595203	-0.549667	41.226	0.332364	28.6827	0.095331	24.2328	0.382778	12.2152	0.0467572	24.8691	0.512159	-0.050414	0.00581411	-0.661165	41.5164
IPI:IPI00643041.3	GTP-binding nuclear protein Ran	1.14263	2.64992	0.0302789	28.5716	1.0411	8.14202	0.0847666	29.5578	0.111908	0.101534	0.00392759	1.62012	46.9263	1.18555	2.64992	0.0314162	28.5716	1.00236	8.14202	0.0816126	29.5578	0.00492514	0.183189	0.00386068	2.94827	47.9547
IPI:IPI00644108.3	Uncharacterized protein	0.350374	59.5517	0.208654	25.1409	0.614095	9.00165	0.0552787	24.8521	0.0144048	-0.263721	0.0105237	-2.57076	36.1844	0.35204	59.5517	0.209646	25.1409	0.578195	9.00165	0.0520471	24.8521	0.0333305	-0.226154	0.0104331	-2.2141	35.5218
IPI:IPI00644224.2	cDNA FLJ54020, highly similar to Heterogeneous nuclear ribonucleoprotein U	1.04523	18.9599	0.198175	27.2734	1.13165	18.0481	0.204242	28.151	0.476406	-0.0864202	0.0145215	-0.71715	53.4087	1.09099	18.9599	0.20685	27.2734	1.08733	18.0481	0.196243	28.151	0.97595	0.00365414	0.0145554	0.0302882	53.2418
IPI:IPI00644231.3	Isoform 1 of Cytoplasmic FMR1-interacting protein 1	0.478536			23.826	0.671222	101.946	0.684282	23.6264	2	-0.192686				0.502473			23.826	0.64549	101.946	0.65805	23.6264	2	-0.143018
IPI:IPI00644936.1	Isoform 3 of Guanine nucleotide-binding protein G(s) subunit alpha isoforms short	0.524871	30.5845	0.160529	26.7164	0.705397	6.78367	0.0478518	25.8206	0.0483976	-0.180526	0.00786186	-2.036	40.0763	0.561314	30.5845	0.171675	26.7164	0.686317	6.78367	0.0465575	25.8206	0.17606	-0.125003	0.00822893	-1.378	38.9926
IPI:IPI00644989.2	Isoform 1 of Protein disulfide-isomerase A6	1.23405	14.6355	0.18061	27.7092	1.28289	3.78031	0.0484974	27.7114	0.594106	-0.0488463	0.00826813	-0.53719	40.0877	1.27265	14.6355	0.186259	27.7092	1.24451	3.78031	0.0470462	27.7114	0.760673	0.0281441	0.00841965	0.306719	39.3919
IPI:IPI00645078.1	Ubiquitin-like modifier-activating enzyme 1	0.938257	9.91131	0.0929936	25.5656	0.986996	25.0416	0.24716	25.957	0.673124	-0.048739	0.0131594	-0.424873	41.5121	0.973862	9.91131	0.0965225	25.5656	0.952515	25.0416	0.238525	25.957	0.852182	0.0213465	0.0129647	0.187476	42.4052
IPI:IPI00645201.1	40S ribosomal protein S8	1.2577	14.7223	0.185163	28.5267	1.46186	12.639	0.184765	29.0276	0.0771902	-0.204165	0.012856	-1.80064	55.5346	1.29872	14.7223	0.191202	28.5267	1.42266	12.639	0.17981	29.0276	0.279831	-0.123942	0.012897	-1.09137	55.4243
IPI:IPI00645452.1	Tubulin, beta	1.70909	0.0985754	0.00168474	31.3528	1.22168	11.9555	0.146059	30.7607	7.47551e-08	0.487403	0.00480197	7.03361	30.4342	1.7023	0.0985754	0.00167805	31.3528	1.18096	11.9555	0.14119	30.7607	1.41206e-08	0.521338	0.00464349	7.65063	30.4547
IPI:IPI00645867.2	Isoform 6 of Myoferlin	0.7878	17.0546	0.134356	26.342	0.767464	12.7569	0.0979048	26.1396	0.829708	0.020336	0.00884592	0.216219	49.3828	0.808581	17.0546	0.1379	26.342	0.736727	12.7569	0.0939837	26.1396	0.448162	0.0718537	0.00883046	0.764641	48.8689
IPI:IPI00646144.3	ATPase family AAA domain-containing protein 3A isoform 3	1.43351	42.0041	0.602133	24.3419	1.18201	2.9467	0.0348304	24.2007	0.132135	0.251499	0.0261757	1.55449	26.0484	1.46382	42.0041	0.614863	24.3419	1.13908	2.9467	0.0335655	24.2007	0.0573244	0.324733	0.0266464	1.98933	25.8971
IPI:IPI00646304.4	Peptidyl-prolyl cis-trans isomerase B	1.11887	24.8551	0.278095	29.2283	1.51061	11.1976	0.169152	29.0214	0.00258174	-0.391742	0.0153431	-3.1626	53.2687	1.15788	24.8551	0.287793	29.2283	1.4831	11.1976	0.166072	29.0214	0.0118718	-0.325218	0.0155688	-2.60644	52.657
IPI:IPI00646917.1	Cleavage and polyadenylation specificity factor subunit 5	0.65175	27.2631	0.177687	26.0995	0.833357	15.6324	0.130274	26.4022	0.1001	-0.181608	0.0117422	-1.67594	49.1541	0.674881	27.2631	0.183993	26.0995	0.81333	15.6324	0.127143	26.4022	0.209766	-0.138449	0.0118653	-1.27101	48.6648
IPI:IPI00647268.1	Ras homolog gene family, member C	0.367528			26.0283	0.354888			27.7308	2	0.0126397				0.367351			26.0283	0.354332			27.7308	2	0.0130193
IPI:IPI00647650.3	cDNA FLJ35809 fis, clone TESTI2006016, highly similar to Eukaryotic translation initiation factor 3 subunit 3	0.469486	63.902	0.300011	24.0136	0.817177	3.60147	0.0294304	24.2868	0.00612367	-0.347691	0.0137052	-2.96996	27.4393	0.493539	63.902	0.315381	24.0136	0.790686	3.60147	0.0284763	24.2868	0.0194525	-0.297146	0.014306	-2.48434	27.0927
IPI:IPI00651653.1	Isoform 3 of Probable ATP-dependent RNA helicase DDX17	0.541728	6.3919	0.0346267	27.9575	0.613042	5.24863	0.0321763	26.5802	0.155515	-0.0713134	0.00244908	-1.44102	52.5262	0.577748	6.3919	0.0369291	27.9575	0.576899	5.24863	0.0302793	26.5802	0.98641	0.000848877	0.00246007	0.0171148	52.4185
IPI:IPI00651660.1	60S ribosomal protein L3 isoform b	1.3184	21.6037	0.284824	25.9897	1.9052	20.4983	0.390534	24.3208	0.000848729	-0.586802	0.0270167	-3.57006	46.0141	1.36951	21.6037	0.295864	25.9897	1.87293	20.4983	0.383918	24.3208	0.00372789	-0.503421	0.0271695	-3.05415	46.5115
IPI:IPI00656071.1	Isoform 1 of Mitochondrial import inner membrane translocase subunit TIM50	0.713545			24.0192	1.03459			24.6814	2	-0.321046				0.743502			24.0192	0.99679			24.6814	2	-0.253288
IPI:IPI00657997.1	Protein	0.519266			23.1588	1.18268			24.2714	2	-0.663414				0.556361			23.1588	1.14076			24.2714	2	-0.584396
IPI:IPI00739539.6	POTE ankyrin domain family member F	0.825462	13.2012	0.108971	33.4042	0.832953	19.516	0.162559	32.9013	0.934355	-0.00749055	0.00820299	-0.0827042	61.5281	0.847616	13.2012	0.111895	33.4042	0.812646	19.516	0.158596	32.9013	0.700157	0.0349708	0.00817009	0.386894	62.1142
IPI:IPI00742682.2	Nucleoprotein TPR	0.505421	6.35623	0.0321257	23.0083	0.68039	17.9224	0.121942	30.3708	0.0215964	-0.174969	0.00541139	-2.37852	45.9365	0.53987	6.35623	0.0343154	23.0083	0.656947	17.9224	0.117741	30.3708	0.116756	-0.117078	0.00536822	-1.59793	47.0276
IPI:IPI00743342.2	Four and a half LIM domains protein 2	0.0819051			24.2741	0.09873	13.9297	0.0137528	24.2571	2	-0.0168248				0.0880668			24.2741	0.11297	13.9297	0.0157364	24.2571	2	-0.0249035
IPI:IPI00744135.2	Isoform 2 of Ribosome-binding protein 1	0.383654	19.1394	0.0734291	25.4631	0.352925	28.2334	0.0996427	25.8638	0.709745	0.0307285	0.00673634	0.374394	48.4349	0.387693	19.1394	0.0742022	25.4631	0.34878	28.2334	0.0984722	25.8638	0.637167	0.0389135	0.00672144	0.474646	48.5707
IPI:IPI00744148.2	Isoform 1 of Core histone macro-H2A.1	1.12556	30.3836	0.341985	27.1857	1.23684	5.95975	0.0737124	28.2743	0.372423	-0.11128	0.0151866	-0.902999	36.6527	1.16384	30.3836	0.353618	27.1857	1.19472	5.95975	0.0712025	28.2743	0.805681	-0.0308791	0.0155258	-0.247821	36.0105
IPI:IPI00744692.1	Transaldolase	1.6065	4.25722	0.0683921	29.3686	1.71825	11.4205	0.196232	28.6198	0.249803	-0.111753	0.00918526	-1.16604	44.5626	1.61947	4.25722	0.0689446	29.3686	1.7299	11.4205	0.197563	28.6198	0.25702	-0.110431	0.00925059	-1.14817	44.5801
IPI:IPI00745789.3	Similar to 40S ribosomal protein SA	1.21141	51.0078	0.617911	26.4716	0.964473			28.3234	2	0.246933				1.24737	51.0078	0.636258	26.4716	0.93329			28.3234	2	0.314084
IPI:IPI00745893.2	SMT3 suppressor of mif two 3 homolog 2 isoform b precursor	0.519511	35.4093	0.183955	21.8385	0.743851	24.5861	0.182884	24.394	0.0823738	-0.22434	0.0159205	-1.77799	43.6437	0.556769	35.4093	0.197148	21.8385	0.71674	24.5861	0.176219	24.394	0.216307	-0.15997	0.0162514	-1.25486	43.0036
IPI:IPI00746205.1	Proteasome activator complex subunit 2	1.07749			22.9308	1.39314	31.8764	0.444082	23.96	2	-0.315642				1.12198			22.9308	1.3431	31.8764	0.428132	23.96	2	-0.221122
IPI:IPI00746438.2	Isoform 2 of 60S ribosomal protein L11	1.28316	8.88127	0.113961	28.8692	1.38897	0.629213	0.0087396	29.1589	0.114237	-0.105815	0.00424721	-1.62365	32.0789	1.32738	8.88127	0.117888	28.8692	1.33822	0.629213	0.00842024	29.1589	0.870825	-0.0108396	0.0043723	-0.163929	31.7928
IPI:IPI00746554.2	48 kDa protein	0.591384			24.0537	0.76622	37.1574	0.284707	24.2607	2	-0.174836				0.614857			24.0537	0.735601	37.1574	0.27333	24.2607	2	-0.120745
IPI:IPI00747408.2	12 kDa protein	1.01179			23.3864	0.989425			24.1763	2	0.0223621				1.04648			23.3864	0.955735			24.1763	2	0.0907432
IPI:IPI00759824.2	Isoform 2 of Acidic leucine-rich nuclear phosphoprotein 32 family member B	1.01661	1.78841	0.0181812	26.6719	1.20213	6.48967	0.0780143	27.4181	0.00339382	-0.185517	0.00352702	-3.12377	38.3285	1.05515	1.78841	0.0188704	26.6719	1.16384	6.48967	0.0755296	27.4181	0.072294	-0.108693	0.00346224	-1.84724	39.078
IPI:IPI00759832.1	Isoform Short of 14-3-3 protein beta/alpha	1.00512	24.4258	0.24551	30.772	1.16084	7.30695	0.0848219	31.4815	0.138302	-0.155715	0.0106727	-1.50728	47.9361	1.04026	24.4258	0.254093	30.772	1.11792	7.30695	0.081686	31.4815	0.459703	-0.0776587	0.010852	-0.745478	46.8994
IPI:IPI00761107.1	Isoform 2 of Transmembrane and coiled-coil domain-containing protein 1	0.87642			23.2559	1.15375	3.64579	0.0420635	26.3791	2	-0.277335				0.896899			23.2559	1.11307	3.64579	0.0405803	26.3791	2	-0.216173
IPI:IPI00783271.1	Leucine-rich PPR motif-containing protein, mitochondrial	0.895297	18.6537	0.167006	27.4604	0.936094	21.4988	0.201249	27.7409	0.725294	-0.0407964	0.0133363	-0.353267	52.84	0.92332	18.6537	0.172234	27.4604	0.909509	21.4988	0.195534	27.7409	0.905203	0.0138109	0.0133207	0.119662	53.0521
IPI:IPI00783625.2	Isoform 1 of Serpin B5	1.85888	3.81343	0.0708871	28.3119	1.70824	6.42501	0.109755	28.5538	0.0641746	0.150636	0.00634759	1.89071	52.6177	1.89689	3.81343	0.0723365	28.3119	1.71402	6.42501	0.110126	28.5538	0.0264405	0.182865	0.00641178	2.28371	52.7833
IPI:IPI00783862.2	Flavin reductase	1.05049	4.46803	0.0469361	24.03	1.31568	10.2393	0.134717	27.2369	0.00262425	-0.265196	0.00689937	-3.19273	43.3488	1.09363	4.46803	0.0488636	24.03	1.27664	10.2393	0.13072	27.2369	0.0320345	-0.183016	0.00683282	-2.21406	44.1501
IPI:IPI00783982.1	Coatomer subunit gamma	0.958989	2.82641	0.027105	25.1521	1.08655	1.24095	0.0134835	24.7635	0.00281483	-0.12756	0.00162214	-3.16717	43.4503	0.99679	2.82641	0.0281734	25.1521	1.05079	1.24095	0.0130398	24.7635	0.190364	-0.0539991	0.0016467	-1.3307	42.6237
IPI:IPI00784154.1	60 kDa heat shock protein, mitochondrial	1.06701	5.87602	0.0626979	31.1838	1.2966	18.5774	0.240875	30.8548	0.0251768	-0.22959	0.00981734	-2.31716	44.3062	1.10883	5.87602	0.0651554	31.1838	1.26419	18.5774	0.234853	30.8548	0.121713	-0.155353	0.00970098	-1.57729	45.1312
IPI:IPI00784295.2	Isoform 1 of Heat shock protein HSP 90-alpha	0.993489	12.2375	0.121579	31.8976	1.14116	11.013	0.125676	31.7171	0.0990352	-0.147671	0.00777393	-1.67485	61.584	1.02793	12.2375	0.125793	31.8976	1.09737	11.013	0.120854	31.7171	0.433363	-0.0694429	0.00775403	-0.788613	61.6022
IPI:IPI00786995.1	similar to protein kinase, DNA-activated, catalytic polypeptide	0.819218	4.84063	0.0396554	24.8097	1.03363	19.9737	0.206455	24.965	0.0382935	-0.214413	0.00986815	-2.15841	32.8875	0.83875	4.84063	0.0406008	24.8097	0.996302	19.9737	0.198999	24.965	0.117387	-0.157552	0.0096076	-1.60737	33.3983
IPI:IPI00787559.1	thymidylate kinase isoform 2	1.06339	20.9551	0.222834	25.08	1.05304	15.3914	0.162079	25.4205	0.933609	0.0103462	0.0152608	0.0837514	47.1157	1.10688	20.9551	0.231947	25.08	1.01668	15.3914	0.156482	25.4205	0.471029	0.0901977	0.015404	0.726739	46.4931
IPI:IPI00788194.2	Putative uncharacterized protein C20orf69	0.852878			27.6574	0.847314	2.94642	0.0249654	25.2993	2	0.00556339				0.873135			27.6574	0.823407	2.94642	0.024261	25.2993	2	0.0497279
IPI:IPI00788826.1	Isoform 4 of Poly(U)-binding-splicing factor PUF60	0.209494	65.0095	0.136191	25.1356	0.0502312			26.4477	2	0.159263				0.212337	65.0095	0.138039	25.1356	0.0539557			26.4477	2	0.158381
IPI:IPI00788938.1	L-lactate dehydrogenase	1.54092	13.7606	0.21204	31.0912	1.65229	0.237186	0.00391901	31.0089	0.191129	-0.111369	0.00694631	-1.33625	31.2061	1.5611	13.7606	0.214817	31.0912	1.63883	0.237186	0.00388709	31.0089	0.361153	-0.0777323	0.00703459	-0.926792	31.1827
IPI:IPI00788942.1	Isoform 2 of RuvB-like 1	1.03994	4.19199	0.043594	26.136	1.49412	4.47863	0.0669162	25.4912	1.03565e-08	-0.454189	0.00429304	-6.93193	47.0099	1.08312	4.19199	0.0454043	26.136	1.46382	4.47863	0.0655589	25.4912	5.20212e-07	-0.380696	0.00430905	-5.79946	47.5939
IPI:IPI00789169.1	28 kDa protein	1.29201			23.993	1.17301			24.3028	2	0.118998				1.34192			23.993	1.12928			24.3028	2	0.212644
IPI:IPI00789324.3	cDNA FLJ60424, highly similar to Junction plakoglobin	1.45664	11.6035	0.169021	33.8547	1.25864	11.8573	0.149241	33.1166	0.0463034	0.197998	0.00949908	2.03151	64.8685	1.48652	11.6035	0.172488	33.8547	1.21626	11.8573	0.144217	33.1166	0.00710882	0.270253	0.00944978	2.7801	64.6812
IPI:IPI00789514.1	13 kDa protein	0.735138	28.4654	0.20926	25.4637	1.01427	8.6433	0.0876661	28.2337	0.0121624	-0.279129	0.011323	-2.62316	41.1637	0.760555	28.4654	0.216495	25.4637	0.979639	8.6433	0.0846731	28.2337	0.0476491	-0.219084	0.0115011	-2.04287	40.2656
IPI:IPI00789763.1	24 kDa protein	0.511926			24.1931	0.509074	14.739	0.0750326	25.0599	2	0.00285198				0.547789			24.1931	0.486123	14.739	0.0716499	25.0599	2	0.0616658
IPI:IPI00791229.1	cDNA FLJ41370 fis, clone BRCAN2006323, highly similar to MLN 64 PROTEIN	1.74156			25.0527	1.3203			24.3875	2	0.421262				1.7299			25.0527	1.28249			24.3875	2	0.447416
IPI:IPI00791315.1	21 kDa protein	1.16945	0.615561	0.00719868	25.9749	1.24142	1.7594	0.0218415	26.2833	0.0365948	-0.07197	0.00110814	-2.16199	40.4094	1.21315	0.615561	0.0074677	25.9749	1.19813	1.7594	0.0210798	26.2833	0.651365	0.0150245	0.00108952	0.455179	41.2876
IPI:IPI00791436.2	cDNA FLJ54520, highly similar to Homo sapiens tubby like protein 3 (TULP3), mRNA	1.76684			25.0494	1.04686			23.7974	2	0.719985				1.75297			25.0494	1.0078			23.7974	2	0.745163
IPI:IPI00792186.4	cDNA FLJ56536, highly similar to ATP-binding cassette sub-family F member 1	1.15261			22.1873	0.353706			20.5542	2	0.798903				1.19472			22.1873	0.35204			20.5542	2	0.842683
IPI:IPI00792677.1	cDNA FLJ60097, highly similar to Tubulin alpha-ubiquitous chain	1.06828	23.2074	0.247921	32.3281	1.31142	10.3356	0.135543	32.1998	0.0295913	-0.243138	0.0118783	-2.23088	57.7023	1.11044	23.2074	0.257705	32.3281	1.27283	10.3356	0.131554	32.1998	0.144708	-0.162387	0.0120571	-1.47887	56.7117
IPI:IPI00792916.2	glucosidase 2 subunit beta isoform 2	1.56808	90.1085	1.41297	25.5244	1.4059	19.8814	0.279513	25.973	0.5325	0.162171	0.0661192	0.630679	33.7345	1.59378	90.1085	1.43613	25.5244	1.3562	19.8814	0.26963	25.973	0.36404	0.237582	0.0666461	0.920293	33.296
IPI:IPI00793098.2	cDNA FLJ57117, highly similar to Charged multivesicular body protein 2b	16.3045			22.7383	9.78453			23.5096	2	6.51998				13.0445			22.7383	13.0445			23.5096	2	0
IPI:IPI00793199.1	annexin A4	1.09883	40.0565	0.440155	28.0263	0.903389	17.0442	0.153976	28.5996	0.185288	0.195446	0.0210889	1.34586	43.703	1.14076	40.0565	0.456948	28.0263	0.882082	17.0442	0.150344	28.5996	0.0852545	0.258675	0.0215611	1.76165	42.8969
IPI:IPI00793443.2	Isoform 1 of Importin-5	0.756609	49.6345	0.375539	24.343	0.995621	1.76696	0.0175922	24.0613	0.0715166	-0.239012	0.0161581	-1.88029	25.55	0.782737	49.6345	0.388508	24.343	0.959631	1.76696	0.0169563	24.0613	0.182583	-0.176894	0.0166645	-1.3703	25.3998
IPI:IPI00793729.1	UBC protein	0.258554	18.2879	0.047284	31.5965	0.228944	40.3235	0.0923184	31.6656	0.657494	0.0296092	0.00441191	0.445772	55.5559	0.254699	18.2879	0.046579	31.5965	0.224241	40.3235	0.0904218	31.6656	0.645254	0.0304579	0.0043297	0.462883	55.6389
IPI:IPI00794085.1	14 kDa protein	0.387531			22.8074	0.692388			23.7434	2	-0.304856				0.400885			22.8074	0.666012			23.7434	2	-0.265127
IPI:IPI00794663.1	cDNA FLJ58687, highly similar to Tubulin alpha-4 chain	1.19108	36.6812	0.436902	32.315	1.29658	24.9308	0.323247	32.1991	0.494475	-0.105497	0.0235591	-0.687323	61.211	1.22967	36.6812	0.451059	32.315	1.26396	24.9308	0.315114	32.1991	0.824692	-0.0342817	0.0237446	-0.222474	60.6803
IPI:IPI00794875.1	41 kDa protein	1.07264	22.7336	0.243849	28.083	1.19051	0.125291	0.00149161	26.7969	0.217947	-0.117876	0.00873884	-1.26095	27.4301	1.11345	22.7336	0.253127	28.083	1.14635	0.125291	0.00143628	26.7969	0.73233	-0.0329024	0.00906715	-0.345535	27.405
IPI:IPI00795606.1	26 kDa protein	1.50535	14.656	0.220625	26.2461	1.47138	16.0604	0.236309	26.9662	0.796456	0.0339743	0.0171692	0.259284	51.2099	1.52223	14.656	0.223099	26.2461	1.42996	16.0604	0.229656	26.9662	0.482531	0.0922778	0.0170167	0.70739	51.2034
IPI:IPI00795717.1	19 kDa protein	1.2529	9.42767	0.118119	28.157	1.36316	20.6309	0.281233	27.8152	0.36142	-0.110262	0.0143058	-0.921867	45.8835	1.29528	9.42767	0.122115	28.157	1.32002	20.6309	0.272332	27.8152	0.836032	-0.0247382	0.0141277	-0.208129	46.7711
IPI:IPI00795937.1	15 kDa protein	0.236901			25.3754	0.172034			25.0739	2	0.0648667				0.241002			25.3754	0.172384			25.0739	2	0.0686173
IPI:IPI00796237.1	DUSP3 protein	0.656859			23.6684	0.621495	3.29218	0.0204608	23.7048	2	0.0353631				0.679057			23.6684	0.593913	3.29218	0.0195527	23.7048	2	0.085144
IPI:IPI00796456.1	19 kDa protein	0.767123	36.3993	0.279228	23.164	0.679137	20.2786	0.137719	23.2789	0.515383	0.0879861	0.0179704	0.656349	39.7361	0.794081	36.3993	0.28904	23.164	0.655022	20.2786	0.132829	23.2789	0.308794	0.139059	0.018184	1.03123	38.9636
IPI:IPI00797270.4	Isoform 1 of Triosephosphate isomerase	1.33078	9.90138	0.131766	29.7806	1.40465	20.1501	0.283037	29.8074	0.534087	-0.0738626	0.0139201	-0.626042	50.8562	1.38355	9.90138	0.136991	29.7806	1.35506	20.1501	0.273046	29.8074	0.809052	0.0284914	0.0137603	0.242884	51.9033
IPI:IPI00798040.1	cDNA FLJ33169 fis, clone ADRGL2000384, highly similar to Serine/threonine-protein phosphatase 2A 65 kDa regulatory subunit A alpha isoform	0.99539	10.114	0.100673	25.0907	1.11843	0.3295	0.00368523	25.1721	0.0675696	-0.123039	0.00415878	-1.90792	25.8465	1.02946	10.114	0.10412	25.0907	1.07732	0.3295	0.00354978	25.1721	0.471613	-0.0478584	0.00429075	-0.73062	25.7262
IPI:IPI00798360.1	18 kDa protein	0.923295	45.1586	0.416947	29.2465	0.832988	3.84884	0.0320604	29.5157	0.471172	0.0903071	0.0153425	0.729077	32.5277	0.957598	45.1586	0.432438	29.2465	0.812857	3.84884	0.0312856	29.5157	0.258667	0.14474	0.0158459	1.14982	32.2772
IPI:IPI00798375.2	cDNA FLJ59357, highly similar to Probable ATP-dependent RNA helicase DDX5	0.232302	32.5106	0.0755228	27.653	0.480863	40.8038	0.196211	26.9621	0.0169246	-0.248561	0.0100084	-2.48457	43.1812	0.236953	32.5106	0.0770349	27.653	0.463329	40.8038	0.189056	26.9621	0.0270694	-0.226376	0.0097977	-2.28701	43.9342
IPI:IPI00815843.1	RPL14 protein (Fragment)	1.01557	7.41639	0.0753183	27.7718	1.01178	11.5562	0.116923	27.6389	0.963947	0.00378481	0.00694243	0.0454244	50.9193	1.05212	7.41639	0.0780297	27.7718	0.975796	11.5562	0.112765	27.6389	0.362075	0.0763279	0.0068896	0.919572	51.6086
IPI:IPI00830039.1	Isoform 2 of Splicing factor U2AF 65 kDa subunit	0.99886			23.2018	0.874352			25.5562	2	0.124508				1.03394			23.2018	0.852125			25.5562	2	0.181812
IPI:IPI00843975.1	Ezrin	0.795468	22.5734	0.179564	30.2503	0.804422	12.1798	0.0979767	30.089	0.925937	-0.0089542	0.00919219	-0.0933936	53.8492	0.818959	22.5734	0.184867	30.2503	0.775557	12.1798	0.0944609	30.089	0.65364	0.0434029	0.00925065	0.451266	52.9663
IPI:IPI00843996.1	cDNA FLJ52832, highly similar to Splicing factor, arginine/serine-rich 3	1.24468	23.6203	0.293997	25.9272	1.09369	7.59025	0.0830137	27.4405	0.215531	0.150989	0.0143645	1.25979	37.4868	1.28249	23.6203	0.302928	25.9272	1.05515	7.59025	0.0800887	27.4405	0.0678659	0.227337	0.0146024	1.8813	36.7731
IPI:IPI00844508.1	cingulin	0.446835			22.7323	0.447712			23.5297	2	-0.00087699				0.472154			22.7323	0.428895			23.5297	2	0.0432588
IPI:IPI00844564.1	Putative uncharacterized protein	0.918035	3.40861	0.0312922	27.5443	0.890359			26.388	2	0.0276761				0.952515	3.40861	0.0324675	27.5443	0.869425			26.388	2	0.0830902
IPI:IPI00844578.1	ATP-dependent RNA helicase A	0.963615	14.0688	0.135569	25.5067	1.01725	24.1859	0.24603	26.0086	0.661102	-0.0536328	0.0147746	-0.441237	46.1418	1.00153	14.0688	0.140903	25.5067	0.982066	24.1859	0.237521	26.0086	0.87298	0.0194613	0.0146566	0.160752	46.9017
IPI:IPI00845388.1	destrin isoform b	0.672381			25.1569	0.887582			25.7397	2	-0.215201				0.701056			25.1569	0.865876			25.7397	2	-0.16482
IPI:IPI00847557.2	Isoform 3 of Phosphatidylinositol-3,4,5-trisphosphate 5-phosphatase 1	0.837218			22.383	0.765086			23.2134	2	0.0721321				0.858347			22.383	0.734903			23.2134	2	0.123444
IPI:IPI00847986.1	Isoform 2 of 40S ribosomal protein S24	1.28933	15.4088	0.19867	23.047	1.67013			23.3472	2	-0.3808				1.33969	15.4088	0.20643	23.047	1.6637			23.3472	2	-0.324009
IPI:IPI00848039.1	Conserved hypothetical protein	0.630907			26.6653	0.728624			26.6607	2	-0.0977175				0.655022			26.6653	0.700382			26.6607	2	-0.0453605
IPI:IPI00848226.1	Guanine nucleotide-binding protein subunit beta-2-like 1	0.938579	14.7518	0.138458	28.3037	1.01198	15.4727	0.15658	29.0163	0.472346	-0.073398	0.0102881	-0.72363	55.2478	0.974061	14.7518	0.143692	28.3037	0.976798	15.4727	0.151137	29.0163	0.978567	-0.002737	0.0102855	-0.0269875	55.3201
IPI:IPI00848328.1	Similar to Delta(3,5)-Delta(2,4)-dienoyl-CoA isomerase, mitochondrial precursor	0.840407	12.6274	0.106122	25.7349	1.44599	22.5316	0.325804	25.7672	3.39616e-05	-0.605578	0.0167678	-4.67662	39.3639	0.862917	12.6274	0.108964	25.7349	1.39452	22.5316	0.314207	25.7672	0.00016945	-0.531601	0.0164282	-4.14755	40.1105
IPI:IPI00853165.1	Uncharacterized protein	0.704983	5.19406	0.0366172	24.7351	0.856769			23.6454	2	-0.151787				0.735601	5.19406	0.0382076	24.7351	0.837919			23.6454	2	-0.102317
IPI:IPI00853455.1	Protein	0.828103	40.6822	0.33689	24.2088	0.81338	32.6892	0.265887	25.8493	0.925012	0.0147223	0.0242021	0.0946345	46.4806	0.849982	40.6822	0.345791	24.2088	0.786401	32.6892	0.257068	25.8493	0.684825	0.0635805	0.0242286	0.40847	45.9661
IPI:IPI00855957.3	Isoform 2 of Far upstream element-binding protein 2	0.912409	10.9868	0.100244	25.8621	0.944191	8.78947	0.0829894	25.9687	0.707101	-0.0317821	0.00707185	-0.377934	49.3535	0.941828	10.9868	0.103476	25.8621	0.916442	8.78947	0.0805504	25.9687	0.764524	0.0253861	0.0071029	0.301216	49.0183
IPI:IPI00871312.1	33 kDa protein	0.721837	15.6729	0.113133	25.6585	0.961497			23.8322	2	-0.239659				0.750538	15.6729	0.117631	25.6585	0.930063			23.8322	2	-0.179525
IPI:IPI00871954.2	cDNA FLJ58466, highly similar to Leucyl-tRNA synthetase, cytoplasmic	0.801566	17.4147	0.13959	24.4216	1.02207	11.9156	0.121785	24.8249	0.0376284	-0.2205	0.0106216	-2.1395	46.9092	0.824842	17.4147	0.143643	24.4216	0.98632	11.9156	0.117526	24.8249	0.123825	-0.161478	0.010616	-1.56723	46.6123
IPI:IPI00872071.1	Isoform 1 of Sulfotransferase 1A3/1A4	1.09432	24.062	0.263315	26.2719	1.08462	15.0616	0.163361	27.2442	0.939202	0.00970417	0.0160189	0.076673	48.0088	1.13744	24.062	0.27369	26.2719	1.04837	15.0616	0.157902	27.2442	0.487693	0.0890652	0.0162134	0.699473	47.1582
IPI:IPI00872379.1	36 kDa protein	0.848491	20.7311	0.175901	28.0399	0.850675	16.6578	0.141704	28.1389	0.983698	-0.00218311	0.0113091	-0.0205287	53.5166	0.869425	20.7311	0.180241	28.0399	0.829014	16.6578	0.138096	28.1389	0.705783	0.0404114	0.0113357	0.37956	53.1956
IPI:IPI00872814.1	68 kDa protein	1.07373	18.6573	0.200328	30.1604	0.970557	19.4	0.188288	30.0156	0.367717	0.10317	0.0129151	0.907828	58.1364	1.11665	18.6573	0.208336	30.1604	0.941115	19.4	0.182576	30.0156	0.128982	0.175531	0.0129903	1.54008	57.9602
IPI:IPI00873286.2	cDNA FLJ55750, highly similar to Eukaryotic translation initiation factor 3 subunit 8	0.689628	17.3929	0.119946	24.9081	0.735063	4.85694	0.0357016	26.13	0.566892	-0.0454348	0.00618187	-0.577869	36.5966	0.71674	17.3929	0.124662	24.9081	0.707178	4.85694	0.0343472	26.13	0.904934	0.00956167	0.00631935	0.120281	35.7683
IPI:IPI00873484.1	32 kDa protein	1.13781	3.36196	0.0382527	26.7304	1.06114	9.04725	0.0960044	26.3694	0.287741	0.0766653	0.0050718	1.07651	42.7245	1.17876	3.36196	0.0396293	26.7304	1.02582	9.04725	0.0928085	26.3694	0.036114	0.152937	0.0050021	2.1624	43.6138
IPI:IPI00873598.2	Uncharacterized protein	0.69289	14.825	0.102721	32.7931	0.698537	33.8576	0.236508	32.3783	0.956122	-0.00564706	0.0104369	-0.055276	54.2198	0.723485	14.825	0.107257	32.7931	0.676373	33.8576	0.229004	32.3783	0.645011	0.0471122	0.0103435	0.463234	55.4139
IPI:IPI00874221.1	22 kDa protein	1.70415			23.3875	1.46789	5.9463	0.0872851	25.5154	2	0.236265				1.69489			23.3875	1.42778	5.9463	0.0848999	25.5154	2	0.267115
IPI:IPI00876962.2	Isoform 2 of Inverted formin-2	0.983545	16.0505	0.157864	23.1948	0.842451	0.758219	0.00638762	22.434	0.106777	0.141095	0.00709072	1.67558	24.0471	1.02048	16.0505	0.163793	23.1948	0.818959	0.758219	0.00620951	22.434	0.0272103	0.201525	0.0073384	2.3525	23.9308
IPI:IPI00877802.2	Isoform 4 of Histone-binding protein RBBP4	0.586735			26.4911	0.773459	8.21774	0.0635609	25.7066	2	-0.186723				0.611274			26.4911	0.743502	8.21774	0.0610991	25.7066	2	-0.132228
IPI:IPI00877819.1	25 kDa protein	1.16619	11.2065	0.130688	24.1803	0.840706			24.5788	2	0.32548				1.20681	11.2065	0.135241	24.1803	0.817983			24.5788	2	0.38883
IPI:IPI00878075.1	23 kDa protein	1.01192	5.60399	0.0567081	26.6799	1.15066	17.1888	0.197783	27.2451	0.159825	-0.138734	0.00938491	-1.43208	40.3302	1.04711	5.60399	0.0586798	26.6799	1.10883	17.1888	0.190595	27.2451	0.523317	-0.0617278	0.00919497	-0.643733	41.1819
IPI:IPI00878484.1	Protein	1.01506			24.9885	1.04673			25.7613	2	-0.0316635				1.05101			24.9885	1.00714			25.7613	2	0.0438702
IPI:IPI00878876.1	cDNA FLJ51872, highly similar to Small nuclear ribonucleoprotein Sm D3	1.11592			23.8829	1.122			22.427	2	-0.00608537				1.15591			23.8829	1.0804			22.427	2	0.0755056
IPI:IPI00879002.1	Tubulin tyrosine ligase-like family, member 12	0.880878			24.3076	0.865526	16.0704	0.139093	25.1494	2	0.0153519				0.904314			24.3076	0.842553	16.0704	0.135401	25.1494	2	0.0617608
IPI:IPI00879142.1	17 kDa protein	1.80831			22.381	1.57403	2.43621	0.0383468	24.4787	2	0.234275				1.85324			22.381	1.5512	2.43621	0.0377906	24.4787	2	0.302036
IPI:IPI00879819.1	Lamin-B2	0.693829	10.2928	0.0714143	27.0682	0.693477	238.163	1.65161	26.3763	0.998911	0.000351878	0.0652553	0.00137748	27.5123	0.724514	10.2928	0.0745726	27.0682	0.670355	238.163	1.59654	26.3763	0.83112	0.0541589	0.0632842	0.215289	27.6831
IPI:IPI00880101.1	Protein	0.873054	0.747439	0.00652555	26.858	0.84495	3.06159	0.0258689	27.1593	0.421297	0.0281036	0.00119545	0.812823	38.6622	0.894606	0.747439	0.00668664	26.858	0.821968	3.06159	0.0251653	27.1593	0.0405092	0.0726382	0.00117554	2.11859	39.2395
IPI:IPI00884105.2	Lysosome-associated membrane glycoprotein 1	0.824263	12.8942	0.106282	26.5336	0.785228	27.2855	0.214254	25.9975	0.725944	0.039035	0.0122469	0.352729	44.8334	0.846473	12.8942	0.109146	26.5336	0.760183	27.2855	0.20742	25.9975	0.436681	0.0862901	0.0120919	0.784717	45.5617
IPI:IPI00884341.2	Isoform 2 of Protein diaphanous homolog 1	0.565867	4.84107	0.027394	24.0344	0.735587			23.7418	2	-0.16972				0.592831	4.84107	0.0286993	24.0344	0.70814			23.7418	2	-0.115309
IPI:IPI00892521.1	Protein	0.686616	5.48247	0.0376435	26.7664	0.811146	1.45302	0.0117861	25.9634	0.00619537	-0.124531	0.00186032	-2.88723	40.7071	0.714651	5.48247	0.0391805	26.7664	0.784032	1.45302	0.0113921	25.9634	0.119601	-0.0693806	0.00190257	-1.59062	39.8343
IPI:IPI00893013.1	cDNA FLJ55480, highly similar to Exportin-1	0.593331	29.9086	0.177457	25.3649	1.17344	39.4189	0.462558	24.9807	0.000792559	-0.580112	0.0255128	-3.63189	39.9169	0.61828	29.9086	0.184919	25.3649	1.13061	39.4189	0.445676	24.9807	0.00243315	-0.512334	0.0251311	-3.23182	40.8672
IPI:IPI00893062.1	X-ray repair complementing defective repair in Chinese hamster cells 6	1.01867	13.4105	0.13661	26.234	1.19255	6.12126	0.072999	27.4725	0.0559783	-0.173874	0.00786452	-1.96064	46.112	1.05783	13.4105	0.141861	26.234	1.14831	6.12126	0.0702913	27.4725	0.316097	-0.0904821	0.00796612	-1.01377	45.1314
IPI:IPI00893099.1	Heat shock 70kDa protein 1-like variant	0.584997	0.755035	0.00441693	30.7697	0.574056	4.75383	0.0272897	30.023	0.737791	0.0109409	0.00105251	0.337242	37.9901	0.608995	0.755035	0.00459812	30.7697	0.538839	4.75383	0.0256155	30.023	0.0326374	0.070156	0.00100263	2.21561	38.9162
IPI:IPI00893358.1	T-complex protein 1 subunit delta	0.968752	19.0379	0.18443	27.7345	1.08695	18.6789	0.20303	26.6672	0.326907	-0.118198	0.0142633	-0.989694	51.9994	1.0078	19.0379	0.191864	27.7345	1.05101	18.6789	0.196317	26.6672	0.719153	-0.0432031	0.0142796	-0.36154	52.2632
IPI:IPI00893541.1	14 kDa protein	0.780815			27.2058	1.06237	6.86292	0.0729097	26.4804	2	-0.281556				0.804397			27.2058	1.02793	6.86292	0.070546	26.4804	2	-0.223533
IPI:IPI00894320.2	8 kDa protein	0.958974	0.277824	0.00266426	26.4968	1.00705	18.3652	0.184947	26.4714	0.572839	-0.0480732	0.00708722	-0.571038	26.2044	0.996302	0.277824	0.00276797	26.4968	0.972132	18.3652	0.178534	26.4714	0.772532	0.0241707	0.0068489	0.292065	26.2602
IPI:IPI00900293.1	filamin-B isoform 1	0.866374	16.379	0.141903	29.5576	0.93742	25.2201	0.236418	29.3478	0.533604	-0.0710463	0.0128567	-0.626582	53.3834	0.886578	16.379	0.145212	29.5576	0.91058	25.2201	0.229649	29.3478	0.832383	-0.0240028	0.012738	-0.212673	53.9914
IPI:IPI00902652.1	cDNA FLJ37148 fis, clone BRACE2025333, highly similar to Homo sapiens Na+/H+ exchange regulatory co-factor (NHERF) mRNA	0.709727	33.5933	0.23842	26.0525	0.516898	107.616	0.556264	25.9007	0.276685	0.192828	0.0306283	1.10182	42.9006	0.738903	33.5933	0.248222	26.0525	0.491935	107.616	0.529399	25.9007	0.160737	0.246968	0.0299673	1.42665	44.019
IPI:IPI00903145.1	Radixin	0.824585	24.1434	0.199083	30.0027	0.739735	7.76772	0.0574606	29.689	0.364336	0.0848493	0.00857092	0.916505	44.5568	0.846925	24.1434	0.204477	30.0027	0.710266	7.76772	0.0551714	29.689	0.149437	0.13666	0.00867359	1.46737	43.6913
IPI:IPI00903331.2	72 kDa protein	1.10002	11.1352	0.122489	25.3624	1.37705	23.4802	0.323334	26.3173	0.0401257	-0.277034	0.0171156	-2.11757	42.3354	1.14369	11.1352	0.127353	25.3624	1.33011	23.4802	0.312312	26.3173	0.158637	-0.186416	0.0168885	-1.43445	43.2315
IPI:IPI00908511.1	cDNA FLJ51488, highly similar to Macrophage capping protein	1.23782	7.27843	0.090094	27.9877	1.18766	16.918	0.200928	27.4688	0.627337	0.0501623	0.0105338	0.488747	46.1295	1.27703	7.27843	0.0929478	27.9877	1.14464	16.918	0.19365	27.4688	0.199917	0.132394	0.0103708	1.30005	47.0419
IPI:IPI00908516.1	cDNA FLJ53084, highly similar to ADP-ribosylation factor-like protein 1	1.15484			24.4251	1.31901	13.666	0.180256	23.9026	2	-0.16417				1.19813			24.4251	1.27936	13.666	0.174837	23.9026	2	-0.0812305
IPI:IPI00908723.1	cDNA FLJ61039, highly similar to Stomatin-like protein 2	1.32534	16.2188	0.214955	24.7837	1.3638	9.86214	0.1345	25.3524	0.746497	-0.0384535	0.0139784	-0.325242	45.2451	1.37792	16.2188	0.223482	24.7837	1.32102	9.86214	0.130281	25.3524	0.634853	0.0568953	0.0141561	0.478194	44.5009
IPI:IPI00908770.1	cDNA FLJ53063, highly similar to Tubulin beta-7 chain	1.52752	33.9177	0.518101	30.2923	1.26827	1.85987	0.0235882	30.1941	0.061424	0.259255	0.0178846	1.9386	31.9624	1.54862	33.9177	0.525256	30.2923	1.22967	1.85987	0.0228704	30.1941	0.0239659	0.318944	0.018097	2.37089	31.8464
IPI:IPI00908881.2	Glucose-6-phosphate isomerase	1.16859	8.46926	0.0989709	25.8733	1.42992	21.1002	0.301715	25.3776	0.0437529	-0.261327	0.0157142	-2.08467	38.6651	1.21024	8.46926	0.102499	25.8733	1.37742	21.1002	0.290639	25.3776	0.185795	-0.16718	0.0154141	-1.34655	39.5245
IPI:IPI00908896.2	cDNA FLJ54533, highly similar to Heterogeneous nuclear ribonucleoprotein H	0.692684	3.81155	0.026402	29.3494	0.549005	11.3704	0.0624239	29.0213	0.0123046	0.14368	0.00305054	2.6014	48.0531	0.723072	3.81155	0.0275602	29.3494	0.524257	11.3704	0.0596099	29.0213	0.000664598	0.198815	0.00299304	3.63406	49.312
IPI:IPI00909059.5	cDNA FLJ53910, highly similar to Keratin, type II cytoskeletal 6A	0.91869			32.4894	1.05843			31.0472	2	-0.139736				0.953362			32.4894	1.02322			31.0472	2	-0.0698564
IPI:IPI00909120.1	cDNA FLJ58017, moderately similar to Treacle protein	1.04494	5.40291	0.0564573	24	0.75408			23.9066	2	0.290863				1.09077	5.40291	0.0589334	24	0.723485			23.9066	2	0.367287
IPI:IPI00909181.1	GrpE protein homolog	1.03622	13.6997	0.141959	25.4864	1.59993	24.0745	0.385176	26.5526	0.000265726	-0.563715	0.0200761	-3.9785	42.417	1.07732	13.6997	0.14759	25.4864	1.57931	24.0745	0.38021	26.5526	0.000975371	-0.501984	0.0201101	-3.53984	43.0519
IPI:IPI00909207.1	cDNA FLJ60461, highly similar to Peroxiredoxin-2	1.1606	7.508	0.0871378	29.4881	1.33242	5.61156	0.0747694	30.2687	0.0232084	-0.171817	0.00542521	-2.33269	57.1517	1.20359	7.508	0.0903658	29.4881	1.29119	5.61156	0.0724562	30.2687	0.240681	-0.0876005	0.00545825	-1.18571	56.7017
IPI:IPI00909239.1	alpha-actinin-1 isoform c	1.02246	9.79552	0.100155	29.7096	0.967056	17.8021	0.172157	29.4634	0.56626	0.0554027	0.00921421	0.577168	53.2188	1.06861	9.79552	0.104676	29.7096	0.935334	17.8021	0.16651	29.4634	0.169795	0.133274	0.0091747	1.3914	54.1504
IPI:IPI00909336.1	cDNA FLJ59092	1.14327			25.6566	1.20401	3.54423	0.0426728	25.6745	2	-0.0607383				1.18688			25.6566	1.165	3.54423	0.0412904	25.6745	2	0.021874
IPI:IPI00909375.1	cDNA FLJ52154, moderately similar to Transmembrane emp24 domain-containing protein 2	1.08311			22.1635	0.942034			23.8083	2	0.141073				1.12609			22.1635	0.91404			23.8083	2	0.212052
IPI:IPI00909530.1	Histone H3	0.967469	19.3513	0.187218	28.3317	1.47151	12.49	0.183791	29.3098	4.30283e-05	-0.504039	0.0128787	-4.44148	55.535	1.00705	19.3513	0.194877	28.3317	1.43073	12.49	0.178698	29.3098	0.00046813	-0.423682	0.0129753	-3.71947	55.3065
IPI:IPI00909562.1	cDNA FLJ52462, moderately similar to Mus musculus proteasome (prosome, macropain) 26S subunit, non-ATPase, 8 (Psmd8), mRNA	1.38853			23.1015	1.19851	14.4066	0.172664	24.8163	2	0.19002				1.42996			23.1015	1.15892	14.4066	0.16696	24.8163	2	0.271037
IPI:IPI00909681.1	Serine hydroxymethyltransferase	1.35767	24.8614	0.337534	26.0703	1.14051	14.2444	0.162458	26.0541	0.123961	0.217157	0.0191825	1.56791	44.6664	1.4077	24.8614	0.349974	26.0703	1.09691	14.2444	0.156248	26.0541	0.0309198	0.310791	0.0194213	2.23013	43.7385
IPI:IPI00909703.2	cDNA FLJ51518, highly similar to Annexin A11	0.545946	6.87348	0.0375255	26.3059	0.618882	8.38512	0.051894	25.7224	0.219915	-0.0729363	0.00344397	-1.24284	48.4025	0.580302	6.87348	0.0398869	26.3059	0.587774	8.38512	0.0492856	25.7224	0.899028	-0.00747238	0.00343233	-0.127545	49.22
IPI:IPI00909766.1	cDNA FLJ52877, highly similar to 26S proteasome non-ATPase regulatory subunit 5	0.904745			23.9324	1.00143			23.6047	2	-0.0966843				0.937295			23.9324	0.968589			23.6047	2	-0.0312939
IPI:IPI00909975.1	Ubiquitin carrier protein	0.922324	5.14145	0.0474208	26.1056	0.916324	6.178	0.0566105	25.2574	0.925339	0.0060005	0.00405784	0.0941976	48.6403	0.956256	5.14145	0.0491654	26.1056	0.895103	6.178	0.0552995	25.2574	0.342654	0.0611528	0.00407276	0.958234	48.9455
IPI:IPI00910350.1	cDNA FLJ52068, highly similar to Microtubule-associated protein RP/EB family member 1	0.490102			26.5375	0.526409	15.8663	0.0835218	26.8565	2	-0.0363073				0.513068			26.5375	0.502473	15.8663	0.079724	26.8565	2	0.010595
IPI:IPI00910437.1	cDNA FLJ52417, highly similar to 3'(2'),5'-bisphosphate nucleotidase 1	1.29643			23.944	2.02406			23.4146	2	-0.727629				1.34868			23.944	2.03238			23.4146	2	-0.683701
IPI:IPI00910458.1	cDNA FLJ54552, highly similar to Heterogeneous nuclear ribonucleoprotein K	0.867808	12.4283	0.107853	27.7352	0.762458	37.263	0.284115	29.0992	0.371839	0.10535	0.0136523	0.901637	47.0887	0.889136	12.4283	0.110504	27.7352	0.732368	37.263	0.272902	29.0992	0.181399	0.156768	0.0133626	1.35616	47.95
IPI:IPI00910487.1	cDNA FLJ52569, highly similar to Collagen-binding protein 2	1.23276	2.06266	0.0254277	27.5368	1.33356	16.6677	0.222274	27.4698	0.296239	-0.1008	0.00901497	-1.06164	32.4347	1.26685	2.06266	0.0261308	27.5368	1.29208	16.6677	0.215359	27.4698	0.789532	-0.0252286	0.00878878	-0.269109	32.7864
IPI:IPI00910614.1	heterogeneous nuclear ribonucleoprotein R isoform 4	1.5129			26.6106	1.19689	29.8459	0.357224	26.5303	2	0.316007				1.53497			26.6106	1.15715	29.8459	0.345363	26.5303	2	0.377817
IPI:IPI00910902.1	cDNA FLJ50573, highly similar to Homo sapiens NAD(P)H dehydrogenase, quinone 1 (NQO1), transcript variant 3, mRNA	1.91458	12.2112	0.233792	28.6087	2.13008	7.39594	0.15754	29.9418	0.0684817	-0.215507	0.0134336	-1.85937	53.4633	1.95238	12.2112	0.238408	28.6087	2.17832	7.39594	0.161107	29.9418	0.0590015	-0.225938	0.0137141	-1.92933	53.4961
IPI:IPI00910980.1	IARS protein	1.24997	0.683977	0.00854952	24.3668	1.23064	1.16245	0.0143057	24.5305	0.530345	0.0193292	0.000934045	0.632455	44.2371	1.29119	0.683977	0.00883147	24.3668	1.18781	1.16245	0.0138078	24.5305	0.00143081	0.10338	0.000925321	3.39852	44.8596
IPI:IPI00911015.1	Superoxide dismutase	0.852234			24.1837	1.3477	28.5728	0.385076	23.3999	2	-0.495466				0.872078			24.1837	1.30785	28.5728	0.373688	23.3999	2	-0.435768
IPI:IPI00911039.1	cDNA FLJ54408, highly similar to Heat shock 70 kDa protein 1	0.656591	3.16139	0.0207574	30.7545	0.829851	20.1044	0.166837	30.016	0.0347369	-0.17326	0.00623319	-2.19454	35.9734	0.678756	3.16139	0.0214581	30.7545	0.809638	20.1044	0.162773	30.016	0.102916	-0.130883	0.00612059	-1.67296	36.3757
IPI:IPI00913927.2	protein MEMO1 isoform 2	0.799288	24.5922	0.196563	23.1929	0.883926			25.3104	2	-0.0846377				0.822218	24.5922	0.202202	23.1929	0.861185			25.3104	2	-0.0389664
IPI:IPI00914908.1	Isoform 3 of Transmembrane emp24 domain-containing protein 4	1.07926			25.2466	1.05742	6.59953	0.069785	25.1464	2	0.0218362				1.12335			25.2466	1.02048	6.59953	0.0673472	25.1464	2	0.102863
IPI:IPI00915808.1	Putative uncharacterized protein GARS	1.19768			25.7848	1.33132	6.35614	0.0846207	25.5723	2	-0.133639				1.23507			25.7848	1.28986	6.35614	0.0819856	25.5723	2	-0.0547974
IPI:IPI00917313.1	Uncharacterized protein	0.163055			26.5315	0.245103	2.7316	0.00669522	24.1221	2	-0.0820481				0.162745			26.5315	0.241002	2.7316	0.00658319	24.1221	2	-0.0782563
IPI:IPI00917420.1	30 kDa protein	1.65727	11.9109	0.197395	28.6771	1.68549	7.67598	0.129378	29.1382	0.791878	-0.0282209	0.0113235	-0.265204	53.1478	1.6637	11.9109	0.198161	28.6771	1.69305	7.67598	0.129958	29.1382	0.784155	-0.0293552	0.0113701	-0.275298	53.1544
IPI:IPI00917753.1	SET nuclear oncogene	1.39651	13.2925	0.185631	27.4175	1.26748	6.65385	0.0843363	27.449	0.199863	0.129026	0.009843	1.30051	46.309	1.43691	13.2925	0.191001	27.4175	1.22668	6.65385	0.0816212	27.449	0.0405118	0.21023	0.00993996	2.10864	45.5024
IPI:IPI00917777.1	116 kDa U5 small nuclear ribonucleoprotein component isoform b	0.982664	14.2801	0.140325	29.1041	0.914787	18.2773	0.167198	29.2604	0.511138	0.067877	0.0105356	0.66129	55.9884	1.01946	14.2801	0.14558	29.1041	0.89305	18.2773	0.163226	29.2604	0.224213	0.12641	0.0105804	1.22894	56.2142
IPI:IPI00921274.2	17 kDa protein	0.475166	5.36445	0.0254901	27.7029	0.574318	8.56364	0.0491826	28.1758	0.0605864	-0.0991519	0.00266569	-1.92042	49.4058	0.499569	5.36445	0.0267991	27.7029	0.53987	8.56364	0.0462325	28.1758	0.43372	-0.0403007	0.00260824	-0.789112	50.7225
IPI:IPI00921826.1	cDNA FLJ53726, highly similar to Coiled-coil-helix-coiled-coil-helixdomain-containing protein 3	1.38346	18.1512	0.251115	24.8106	1.55498	5.64859	0.0878347	25.7745	0.14847	-0.171522	0.0135291	-1.47464	38.364	1.42266	18.1512	0.258231	24.8106	1.53279	5.64859	0.0865808	25.7745	0.353916	-0.110122	0.0137672	-0.938538	37.8693
IPI:IPI00922290.1	cDNA FLJ53094, highly similar to Receptor expression-enhancing protein 5	1.22607	16.1221	0.197668	23.8824	1.12907	16.6892	0.188432	25.2288	0.443377	0.0970041	0.0157457	0.773054	46.8122	1.2608	16.1221	0.203267	23.8824	1.08537	16.6892	0.18114	25.2288	0.168008	0.175429	0.0156911	1.40047	46.5123
IPI:IPI00922359.1	Protein-L-isoaspartate O-methyltransferase	0.972257	9.48472	0.0922158	23.3877	0.670934			24.5789	2	0.301323				1.01055	9.48472	0.0958482	23.3877	0.644178			24.5789	2	0.366376
IPI:IPI00922413.1	cDNA FLJ61560, highly similar to Tight junction protein ZO-2	0.595057	8.82319	0.052503	23.1887	0.694517	24.6753	0.171374	24.9765	0.304391	-0.0994596	0.00912557	-1.04116	37.9463	0.619512	8.82319	0.0546607	23.1887	0.672193	24.6753	0.165866	24.9765	0.581836	-0.0526812	0.00899808	-0.555368	38.7439
IPI:IPI00922693.1	cDNA FLJ53662, highly similar to Actin, alpha skeletal muscle	1.07158	2.99138	0.0320551	33.8568	1.22847	3.31511	0.0407252	33.529	0.00125699	-0.156887	0.00216141	-3.37457	64.3166	1.11229	2.99138	0.0332728	33.8568	1.18555	3.31511	0.0393024	33.529	0.119394	-0.0732609	0.00215494	-1.57817	64.826
IPI:IPI00925196.1	Protein	0.676742	17.9175	0.121255	25.2303	0.675494	53.6765	0.362581	23.6941	0.993031	0.00124724	0.0201086	0.0087955	35.8732	0.705307	17.9175	0.126374	25.2303	0.650238	53.6765	0.349025	23.6941	0.697352	0.0550687	0.0197393	0.391957	36.7696
IPI:IPI00925213.1	Uncharacterized protein	0.341149			22.4121	0.751647	8.58857	0.0645557	25.0136	2	-0.410498				0.328527			22.4121	0.721726	8.58857	0.0619859	25.0136	2	-0.393198
IPI:IPI00925553.1	Protein	1.18587	6.12988	0.0726926	26.085	1.16654	8.10393	0.0945356	25.9561	0.810473	0.0193323	0.00642889	0.24111	49.1372	1.22668	6.12988	0.0751938	26.085	1.12215	8.10393	0.0909379	25.9561	0.196894	0.104531	0.00638617	1.30805	49.5476
IPI:IPI00925601.1	cDNA FLJ75424, highly similar to Human AICAR formyltransferase/IMP cyclohydrolase bifunctional enzyme (purH) mRNA	1.01132	23.6684	0.239363	25.9771	1.15036	27.6647	0.318245	25.7484	0.348485	-0.139049	0.0215742	-0.946676	48.6256	1.04537	23.6684	0.247423	25.9771	1.10688	27.6647	0.306214	25.7484	0.67612	-0.0615054	0.0214172	-0.420273	49.0746
IPI:IPI00926319.1	cDNA FLJ56112, highly similar to Dihydrolipoyl dehydrogenase, mitochondrial	1.24847	5.86869	0.0732687	25.4846	1.35849			24.8929	2	-0.110025				1.29031	5.86869	0.0757242	25.4846	1.3154			24.8929	2	-0.025089
IPI:IPI00927101.1	Uncharacterized protein	1.1981	13.272	0.159012	29.3135	1.13677	4.25238	0.0483397	28.3992	0.471312	0.0613361	0.00712669	0.726561	44.3568	1.23549	13.272	0.163974	29.3135	1.09363	4.25238	0.0465052	28.3992	0.10246	0.141862	0.00723136	1.66822	43.4676
IPI:IPI00927407.1	cDNA FLJ59080, highly similar to Heterogeneous nuclear ribonucleoprotein A3	0.809469	13.0923	0.105978	28.0137	1.14148	15.9019	0.181516	27.917	0.00192224	-0.332008	0.0102851	-3.27375	50.3632	0.830321	13.0923	0.108708	28.0137	1.09862	15.9019	0.174701	27.917	0.01029	-0.268297	0.0101384	-2.66459	51.079
IPI:IPI00927458.1	Uncharacterized protein	1.18136	32.1209	0.379463	25.2919	1.41004	7.97063	0.112389	26.1309	0.108193	-0.228684	0.0193044	-1.64591	37.2562	1.22148	32.1209	0.392348	25.2919	1.35918	7.97063	0.108335	26.1309	0.332489	-0.137708	0.0196587	-0.982158	36.4917
IPI:IPI00927582.2	Isoform 5 of Serrate RNA effector molecule homolog	0.995669	2.36672	0.0235647	23.5992	1.07706	5.95482	0.0641371	24.3273	0.184872	-0.0813928	0.00363496	-1.35001	38.6247	1.03038	2.36672	0.0243863	23.5992	1.04196	5.95482	0.062047	24.3273	0.84762	-0.0115795	0.00358386	-0.193426	39.3855
IPI:IPI00927674.1	cDNA FLJ51867, highly similar to Ras-related protein Rab-5A	0.775432			26.2864	0.606848			26.3942	2	0.168584				0.801317			26.2864	0.569113			26.3942	2	0.232204
IPI:IPI00929107.1	Seipin	0.795259	106.836	0.849622	23.2204	0.961782	14.4107	0.138599	24.5662	0.424368	-0.166523	0.0422314	-0.810319	28.9521	0.817983	106.836	0.873899	23.2204	0.930214	14.4107	0.13405	24.5662	0.592941	-0.112231	0.0430917	-0.540648	28.5648
IPI:IPI00929530.1	Isoform 2 of Adipocyte plasma membrane-associated protein	1.03881	25.8971	0.269021	25.3736	1.0906			24.7824	2	-0.0517906				1.0804	25.8971	0.279793	25.3736	1.05338			24.7824	2	0.0270211
IPI:IPI00930049.1	Programmed cell death 6	0.550613	9.34772	0.0514698	26.0553	0.527136	9.828	0.0518069	27.3352	0.707459	0.0234776	0.00387065	0.377366	51.2837	0.584702	9.34772	0.0546563	26.0553	0.504988	9.828	0.0496302	27.3352	0.208354	0.0797139	0.00391332	1.27427	50.9113
IPI:IPI00935840.1	Isoform G of Carcinoembryonic antigen-related cell adhesion molecule 1	0.789426	27.762	0.219161	26.8331	0.787726	18.7988	0.148083	27.3102	0.988424	0.00169984	0.0135898	0.0145815	49.9173	0.809638	27.762	0.224772	26.8331	0.761485	18.7988	0.14315	27.3102	0.681661	0.0481536	0.0136183	0.412636	49.3175
IPI:IPI00935917.1	25 kDa protein	0.0683121	15.0989	0.0103144	24.4463	0.162436			25.5508	2	-0.0941239				0.0715456	15.0989	0.0108026	24.4463	0.162745			25.5508	2	-0.0911998
IPI:IPI00937615.2	Elongation factor 1-gamma	1.16715	16.9231	0.197517	29.652	1.25733	18.1862	0.22866	28.7903	0.458639	-0.0901817	0.0146034	-0.746261	55.8497	1.20884	16.9231	0.204573	29.652	1.21376	18.1862	0.220737	28.7903	0.967668	-0.0049139	0.0145662	-0.0407149	56.1826
IPI:IPI00937735.1	cDNA FLJ55801, highly similar to Very-long-chain specific acyl-CoAdehydrogenase, mitochondrial	1.13452	11.4816	0.130261	26.9422	1.12235	11.4355	0.128347	26.8146	0.901779	0.012165	0.00962128	0.124021	51.7564	1.17469	11.4816	0.134873	26.9422	1.08066	11.4355	0.123579	26.8146	0.342034	0.0940321	0.00961465	0.958979	51.6787
IPI:IPI00939174.1	Isoform 1 of Ubiquitin thioesterase OTUB1	0.671611	10.587	0.0711038	25.0947	0.864084	12.1591	0.105065	25.3903	0.0256226	-0.192473	0.00697141	-2.30521	46.9464	0.696479	10.587	0.0737366	25.0947	0.841806	12.1591	0.102356	25.3903	0.0882129	-0.145326	0.00696964	-1.74076	47.408
IPI:IPI00939308.2	20 kDa protein	1.00243			23.4446	1.27904	21.9285	0.280474	24.1896	2	-0.276606				1.0369			23.4446	1.2413	21.9285	0.272198	24.1896	2	-0.204396
IPI:IPI00939422.1	ATP-citrate synthase isoform 2	1.33589	33.9636	0.453718	25.1908	1.28431	17.4439	0.224035	25.4218	0.754335	0.0515772	0.0268239	0.314917	43.3701	1.3873	33.9636	0.471177	25.1908	1.24945	17.4439	0.217953	25.4218	0.40858	0.137848	0.0272778	0.834636	42.587
IPI:IPI00939530.1	cDNA FLJ34106 fis, clone FCBBF3008073, highly similar to SPLICING FACTOR, ARGININE/SERINE-RICH 7	1.08838	5.50799	0.0599479	26.6676	1.06965	11.9637	0.12797	27.5085	0.822541	0.0187343	0.00689997	0.225535	46.9865	1.13104	5.50799	0.0622973	26.6676	1.0348	11.9637	0.123801	27.5085	0.250242	0.0962336	0.00683652	1.16388	47.8544
IPI:IPI00939707.1	Protein KIAA0664	0.321418	7.22795	0.023232	23.3294	0.271229			23.2573	2	0.050189				0.312503	7.22795	0.0225876	23.3294	0.275138			23.2573	2	0.0373654
IPI:IPI00940786.1	DNA replication licensing factor MCM3	0.909782			22.7985	0.952074	63.1893	0.601609	23.2427	2	-0.0422924				0.940125			22.7985	0.924812	63.1893	0.584382	23.2427	2	0.0153133
IPI:IPI00940851.1	ELAV-like protein 1	0.735243			25.8708	0.61187	47.0686	0.287999	26.493	2	0.123373				0.761485			25.8708	0.575302	47.0686	0.270786	26.493	2	0.186183
IPI:IPI00941255.1	Eukaryotic translation initiation factor 3 subunit F	1.03896	11.4983	0.119463	25.2189	1.08868	26.5548	0.289097	25.606	0.696477	-0.0497235	0.0160273	-0.392765	42.0625	1.08066	11.4983	0.124257	25.2189	1.05212	26.5548	0.279389	25.606	0.821723	0.0285318	0.0158382	0.226712	42.9484
IPI:IPI00941747.1	Calnexin	1.34928	11.212	0.151281	26.6315	1.49084	5.37263	0.080097	27.0119	0.134628	-0.14156	0.00864578	-1.52243	46.8073	1.40135	11.212	0.157119	26.6315	1.45782	5.37263	0.078323	27.0119	0.550122	-0.0564711	0.00879932	-0.602007	46.0553
IPI:IPI00941907.1	Serine-threonine kinase receptor-associated protein	0.830708			23.521	0.879476	2.28602	0.020105	23.7906	2	-0.048768				0.853771			23.521	0.858347	2.28602	0.019622	23.7906	2	-0.00457544
IPI:IPI00942979.1	Transketolase	2.25751	11.8463	0.267431	32.7813	2.58908	18.3691	0.475591	32.638	0.0318125	-0.33157	0.0227297	-2.19927	58.6726	2.23355	11.8463	0.264592	32.7813	2.49117	18.3691	0.457604	32.638	0.0882754	-0.257615	0.0220921	-1.73322	59.064
IPI:IPI00945195.1	Uncharacterized protein	1.62538			23.8671	1.21486	1.70681	0.0207353	27.7288	2	0.410517				1.63883			23.8671	1.17469	1.70681	0.0200497	27.7288	2	0.464146
IPI:IPI00945233.1	mitochondrial 2-oxoglutarate/malate carrier protein isoform 2	1.24277	24.8594	0.308946	25.921	1.53874	6.49308	0.0999117	26.6684	0.0230769	-0.295971	0.0156652	-2.36473	39.282	1.28097	24.8594	0.318442	25.921	1.51861	6.49308	0.0986049	26.6684	0.0676675	-0.237646	0.0159825	-1.87979	38.7697
IPI:IPI00945384.1	Protein	0.660757	10.7864	0.0712718	26.435	0.821038	0.134012	0.00110029	25.4215	0.0050231	-0.160281	0.0027394	-3.06234	26.2511	0.681472	10.7864	0.0735062	26.435	0.794081	0.134012	0.00106416	25.4215	0.0436709	-0.112608	0.0028225	-2.1196	26.2004
IPI:IPI00945622.1	Uncharacterized protein	0.160258	53.2124	0.0852771	23.5781	0.24743	32.9504	0.0815292	24.1508	0.302695	-0.0871717	0.00699263	-1.04245	45.6281	0.158195	53.2124	0.0841796	23.5781	0.252114	32.9504	0.0830728	24.1508	0.267833	-0.0939189	0.00701	-1.12174	45.6846
IPI:IPI00946099.1	Uncharacterized protein	1.18201	20.3502	0.240543	24.9944	1.06731	16.7024	0.178267	26.3725	0.374709	0.114703	0.0163834	0.896133	47.4164	1.22349	20.3502	0.248984	24.9944	1.03261	16.7024	0.172472	26.3725	0.14401	0.190878	0.0165014	1.48592	46.7757
IPI:IPI00946257.1	Isoform 4 of Ubiquitin-associated protein 2-like	0.529046			23.7939	0.511572			23.6255	2	0.0174748				0.56476			23.7939	0.487704			23.6255	2	0.0770555
IPI:IPI00946676.1	Uncharacterized protein	1.36648	8.39412	0.114704	26.1597	1.41063	5.2716	0.0743626	25.7546	0.60703	-0.0441494	0.00727209	-0.517721	48.035	1.41268	8.39412	0.118582	26.1597	1.35983	5.2716	0.0716846	25.7546	0.539572	0.0528562	0.00731637	0.617942	47.3851
IPI:IPI00947227.2	plastin-3 isoform 2	0.882924	5.36465	0.0473657	26.4369	0.854011	13.509	0.115368	26.0732	0.715652	0.0289128	0.00621644	0.366708	42.6038	0.909509	5.36465	0.0487919	26.4369	0.832769	13.509	0.112499	26.0732	0.333641	0.0767395	0.00616032	0.977727	43.3013
IPI:IPI00947368.1	Protein	1.56162	7.37484	0.115167	23.5554	2.20959			23.9778	2	-0.647976				1.58161	7.37484	0.116641	23.5554	2.23355			23.9778	2	-0.651943
IPI:IPI00952607.1	T-complex protein 1 subunit eta isoform d	1.02388	19.721	0.201918	27.103	1.03944	26.5755	0.276237	25.6921	0.90864	-0.0155627	0.0182019	-0.115353	48.6642	1.06943	19.721	0.210901	27.103	1.00153	26.5755	0.266161	25.6921	0.616422	0.0678988	0.0181411	0.504116	49.369
IPI:IPI00953181.1	Isoform 6 of Nuclear pore complex protein Nup98-Nup96	0.890992			24.0094	0.656864			22.3236	2	0.234127				0.918468			24.0094	0.634491			22.3236	2	0.283978
IPI:IPI00953417.1	cDNA FLJ53012, highly similar to Tubulin beta-7 chain	1.38995	33.9177	0.47144	31.1179	1.23412	6.18597	0.0763422	30.0734	0.248271	0.155833	0.0176886	1.17169	39.8962	1.43073	33.9177	0.485271	31.1179	1.19234	6.18597	0.0737579	30.0734	0.0837182	0.238389	0.0180472	1.77452	39.3286
IPI:IPI00953696.1	Glutathion reductase delta8+9 alternative splicing variant	1.62992	4.76237	0.077623	26.6851	2.52246	30.9173	0.779878	25.5461	3.47534e-05	-0.892536	0.033437	-4.88104	29.1934	1.64208	4.76237	0.0782022	26.6851	2.4576	30.9173	0.759825	25.5461	9.60849e-05	-0.815517	0.0326738	-4.51163	29.3491
IPI:IPI00955014.1	cell division control protein 2 homolog isoform 1	0.127211	31.6215	0.0402259	26.8062	0.153787	31.6165	0.0486223	27.3829	0.644362	-0.0265768	0.00327626	-0.464316	51.9132	0.11297	31.6215	0.0357229	26.8062	0.156941	31.6165	0.0496194	27.3829	0.436592	-0.0439709	0.00314469	-0.784109	51.1659
IPI:IPI00963818.1	Uncharacterized protein	0.819527			22.5928	0.97035			24.4619	2	-0.150824				0.841806			22.5928	0.939858			24.4619	2	-0.0980524
IPI:IPI00963851.1	23 kDa protein	1.00804			24.1086	0.962477			23.2099	2	0.0455646				1.04268			24.1086	0.9309			23.2099	2	0.111778
IPI:IPI00964070.1	Uncharacterized protein	1.58416	17.692	0.280269	26.2587	0.667072	0.887892	0.00592288	25.638	2.62477e-09	0.917084	0.0109044	8.7823	26.3513	1.60371	17.692	0.28373	26.2587	0.641867	0.887892	0.00569909	25.638	1.15017e-09	0.961847	0.0110275	9.15942	26.2972
IPI:IPI00964686.1	Uncharacterized protein	1.00623	45.8382	0.46124	28.3799	1.14589	3.79923	0.0435349	28.0282	0.303001	-0.139653	0.0178056	-1.04658	32.5622	1.04138	45.8382	0.47735	28.3799	1.10119	3.79923	0.041837	28.0282	0.661434	-0.0598152	0.0183126	-0.442014	32.1983
IPI:IPI00964692.1	12 kDa protein	0.672141			22.1301	0.479287			22.6021	2	0.192854				0.700382			22.1301	0.46252			22.6021	2	0.237862
IPI:IPI00965269.1	cDNA, FLJ79275, highly similar to T-complex protein 1 subunit epsilon	0.898645	3.36111	0.0302044	26.4346	0.951342	20.2442	0.192591	25.6415	0.575017	-0.0526969	0.00865354	-0.566485	31.9917	0.930214	3.36111	0.0312655	26.4346	0.92332	20.2442	0.186919	25.6415	0.940757	0.00689386	0.00847244	0.074896	32.4585
IPI:IPI00965680.1	cDNA FLJ11241 fis, clone PLACE1008603, highly similar to Nuclear pore complex protein Nup155	0.569518	8.93537	0.0508886	23.4846	0.702187	4.19089	0.0294279	23.8827	0.0280389	-0.132669	0.00339907	-2.27556	41.9863	0.599549	8.93537	0.053572	23.4846	0.681472	4.19089	0.0285598	23.8827	0.172211	-0.0819226	0.00347698	-1.38932	41.131
IPI:IPI00966182.1	Uncharacterized protein	0.791378			26.5247	0.701255	15.8441	0.111108	25.9673	2	0.0901234				0.811394			26.5247	0.679057	15.8441	0.107591	25.9673	2	0.132338
IPI:IPI00966482.1	cDNA FLJ36919 fis, clone BRACE2003987, highly similar to COP9 signalosome complex subunit 4	1.05576			24.1049	0.964819			23.2799	2	0.0909398				1.09862			24.1049	0.933804			23.2799	2	0.164814
IPI:IPI00966700.1	Uncharacterized protein	0.938915	9.99066	0.0938038	24.7507	0.934667	23.2094	0.21693	26.1233	0.969362	0.00424823	0.012094	0.0386298	43.6674	0.974856	9.99066	0.0973946	24.7507	0.908753	23.2094	0.210916	26.1233	0.549432	0.0661035	0.0120089	0.603217	44.4192
IPI:IPI00966927.1	cDNA FLJ56335, highly similar to Casein kinase I isoform alpha	0.344634			24.7601	0.391732	59.779	0.234174	24.9865	2	-0.0470986				0.34878			24.7601	0.387693	59.779	0.231759	24.9865	2	-0.0389135
IPI:IPI00967533.1	Uncharacterized protein	0.751582			24.9421	0.730889	0.629476	0.00460078	25.4522	2	0.0206928				0.779496			24.9421	0.702699	0.629476	0.00442332	25.4522	2	0.0767969
IPI:IPI00968296.1	Eukaryotic translation termination factor 1, isoform CRA_b	1.11741	73.1804	0.817727	24.6034	0.782954			25.455	2	0.33446				1.15715	73.1804	0.846809	24.6034	0.753317			25.455	2	0.403836
IPI:IPI00969207.1	Mitochondrial 28S ribosomal protein S34	0.333453			24.8737	0.448162	1.35376	0.00606703	24.7813	2	-0.114709				0.322241			24.8737	0.432732	1.35376	0.00585815	24.7813	2	-0.110491
