# Supplementary material for: Matrix Rigidity Regulates Cancer Cell Growth by Modulating Cellular Metabolism and Protein Synthesis
Source: PLoS One. 2012 May 18;7(5):e37231. doi: 10.1371/journal.pone.0037231 (PMC3356407; doi:10.1371/journal.pone.0037231)
Supplement: Table S3 — List of proteins in A549 cells with statistically significant (p<0.05) differences in H/L ratios following quantile normalization. (XLS) [file pone.0037231.s003.xls]

## Sheet: Significant List A549
IPI	Description	H/L Difference	p-value
IPI:IPI00003217.3	Proteasome subunit beta type-7	1.39063	1.97726e-13
IPI:IPI00784154.1	60 kDa heat shock protein, mitochondrial	-2.28184	2.63844e-13
IPI:IPI00073602.1	Exosome complex exonuclease MTR3	-0.89754	3.84576e-13
IPI:IPI00029733.1	Aldo-keto reductase family 1 member C1	1.11945	5.85748e-11
IPI:IPI00018873.1	Nicotinamide phosphoribosyltransferase	0.767791	3.72262e-08
IPI:IPI00911039.1	cDNA FLJ54408, highly similar to Heat shock 70 kDa protein 1	-0.367404	4.42673e-08
IPI:IPI00739539.6	POTE ankyrin domain family member F	0.367137	1.48521e-07
IPI:IPI00010491.3	Ras-related protein Rab-27B	0.637138	6.95805e-07
IPI:IPI00012575.1	Pirin	0.234966	8.66147e-07
IPI:IPI00295851.4	Coatomer subunit beta	-1.12809	1.21345e-06
IPI:IPI00105407.1	Aldo-keto reductase family 1 member B10	0.830564	1.76996e-06
IPI:IPI00027096.2	39S ribosomal protein L19, mitochondrial	-0.848248	4.91619e-06
IPI:IPI00303476.1	ATP synthase subunit beta, mitochondrial	-1.05954	5.17763e-06
IPI:IPI00642042.3	Putative uncharacterized protein DKFZp686J1372	0.256468	5.18953e-06
IPI:IPI00220667.3	Isoform 4 of Hexokinase-1	0.900601	6.64491e-06
IPI:IPI00027223.2	Isocitrate dehydrogenase [NADP] cytoplasmic	0.532271	7.8886e-06
IPI:IPI00306825.3	Isoform 1 of Tumor protein D54	0.392816	7.93167e-06
IPI:IPI00922108.1	integrin alpha-V isoform 2	0.370131	1.10252e-05
IPI:IPI00798351.1	35 kDa protein	0.707755	1.12737e-05
IPI:IPI00219029.3	Aspartate aminotransferase, cytoplasmic	0.763043	1.12894e-05
IPI:IPI00619903.3	Isoform 2 of UDP-glucose:glycoprotein glucosyltransferase 1	-1.91708	1.48716e-05
IPI:IPI00376215.2	Isoform 2 of DNA-dependent protein kinase catalytic subunit	-0.871738	1.55897e-05
IPI:IPI00005668.4	Aldo-keto reductase family 1 member C2	0.691516	1.65905e-05
IPI:IPI00930609.1	Isoform 1 of Phosphoserine aminotransferase	0.516143	1.96647e-05
IPI:IPI00013475.1	Tubulin beta-2A chain	-0.270291	2.35532e-05
IPI:IPI00009790.1	6-phosphofructokinase type C	-0.883023	2.43764e-05
IPI:IPI00103884.3	Ovarian cancer-associated gene 2 protein	-0.752744	2.75877e-05
IPI:IPI00937615.2	Elongation factor 1-gamma	-0.469606	4.31543e-05
IPI:IPI00009950.1	Vesicular integral-membrane protein VIP36	0.684022	6.6339e-05
IPI:IPI00014238.2	Isoform Cytoplasmic of Lysyl-tRNA synthetase	-0.699642	7.34143e-05
IPI:IPI00005159.3	Actin-related protein 2	0.448013	8.44865e-05
IPI:IPI00215911.3	DNA-(apurinic or apyrimidinic site) lyase	-0.466618	0.000140607
IPI:IPI00218200.8	B-cell receptor-associated protein 31	0.478735	0.00020359
IPI:IPI00003818.1	Kynureninase	0.294089	0.000371319
IPI:IPI00031804.1	Isoform 1 of Voltage-dependent anion-selective channel protein 3	-0.33485	0.000381292
IPI:IPI00893035.1	Putative uncharacterized protein CAD	-0.659667	0.000430748
IPI:IPI00929530.1	Isoform 2 of Adipocyte plasma membrane-associated protein	0.511869	0.000439943
IPI:IPI00012837.1	Kinesin-1 heavy chain	0.314501	0.000469977
IPI:IPI00009104.7	RuvB-like 2	-0.386944	0.000477021
IPI:IPI00607849.2	Isoform 2 of Transmembrane protein 111	-0.427652	0.000502981
IPI:IPI00922693.1	cDNA FLJ53662, highly similar to Actin, alpha skeletal muscle	0.292859	0.000659033
IPI:IPI00333619.4	Isoform 1 of Fatty aldehyde dehydrogenase	0.332434	0.00066643
IPI:IPI00022793.5	Trifunctional enzyme subunit beta, mitochondrial	0.507154	0.000758821
IPI:IPI00973178.1	Isoform 2 of Tumor protein D52	0.298416	0.000807713
IPI:IPI00915808.1	Putative uncharacterized protein GARS	0.238851	0.000810395
IPI:IPI00030706.1	Activator of 90 kDa heat shock protein ATPase homolog 1	0.302046	0.000874037
IPI:IPI00878075.1	23 kDa protein	0.539008	0.00104386
IPI:IPI00651660.1	60S ribosomal protein L3 isoform b	-0.830254	0.0011508
IPI:IPI00184330.5	DNA replication licensing factor MCM2	0.278803	0.00117473
IPI:IPI00294159.3	Tricarboxylate transport protein, mitochondrial	0.483226	0.00145042
IPI:IPI00010810.1	Electron transfer flavoprotein subunit alpha, mitochondrial	0.377653	0.00159555
IPI:IPI00953417.1	cDNA FLJ53012, highly similar to Tubulin beta-7 chain	-0.129952	0.00160792
IPI:IPI00009896.1	Epoxide hydrolase 1	0.321919	0.00163985
IPI:IPI00297477.3	U2 small nuclear ribonucleoprotein A'	-0.27963	0.00235683
IPI:IPI00554648.3	Keratin, type II cytoskeletal 8	0.353714	0.0024734
IPI:IPI00305010.3	Isoform 1 of Calcineurin-like phosphoesterase domain-containing protein 1	-0.174297	0.00299754
IPI:IPI00017469.1	Sepiapterin reductase	0.324737	0.00313146
IPI:IPI00010896.3	Chloride intracellular channel protein 1	0.231631	0.00318023
IPI:IPI00029267.1	U2 small nuclear ribonucleoprotein B''	-0.246572	0.00337279
IPI:IPI00792478.1	cDNA FLJ32385 fis, clone SKMUS1000110, highly similar to Tubulin alpha-8 chain	-0.396297	0.00349999
IPI:IPI00219526.6	Isoform 1 of Phosphoglucomutase-1	0.415531	0.00374483
IPI:IPI00965753.1	Putative uncharacterized protein DKFZp564F123	-0.491783	0.00422973
IPI:IPI00908532.1	cDNA FLJ57633, highly similar to Lysosome-associated membrane glycoprotein 1	0.72664	0.00442337
IPI:IPI00291483.4	Aldo-keto reductase family 1 member C3	0.458775	0.00464096
IPI:IPI00216472.1	Isoform Non-brain of Clathrin light chain B	-0.577388	0.00528254
IPI:IPI00848298.1	Isoform 2 of Apolipoprotein A-I-binding protein	0.183451	0.0056303
IPI:IPI00871312.1	33 kDa protein	0.315533	0.00666615
IPI:IPI00925601.1	cDNA FLJ75424, highly similar to Human AICAR formyltransferase/IMP cyclohydrolase bifunctional enzyme (purH) mRNA	0.308151	0.00672765
IPI:IPI00300567.1	Isoform 1 of 3,2-trans-enoyl-CoA isomerase, mitochondrial	0.355916	0.00710167
IPI:IPI00292657.3	Prostaglandin reductase 1	0.479352	0.0071196
IPI:IPI00917420.1	30 kDa protein	-0.27612	0.00796918
IPI:IPI00306960.3	Asparaginyl-tRNA synthetase, cytoplasmic	-0.457763	0.00821856
IPI:IPI00013890.2	Isoform 1 of 14-3-3 protein sigma	0.364834	0.0084682
IPI:IPI00795318.2	cDNA FLJ54365, highly similar to DNA replication licensing factor MCM4	-0.153487	0.00858195
IPI:IPI00465256.4	GTP:AMP phosphotransferase, mitochondrial	0.203176	0.00903493
IPI:IPI00027681.1	Nicotinamide N-methyltransferase	0.359855	0.00926914
IPI:IPI00302927.6	T-complex protein 1 subunit delta	-0.301794	0.00940721
IPI:IPI00645452.1	Tubulin, beta	-0.238457	0.00949178
IPI:IPI00884904.1	Isoform 3 of Protein AHNAK2	0.213527	0.00975524
IPI:IPI00219678.3	Eukaryotic translation initiation factor 2 subunit 1	-0.391789	0.00985471
IPI:IPI00790325.1	25 kDa protein	-0.292184	0.0102886
IPI:IPI00021700.3	Proliferating cell nuclear antigen	0.226549	0.0103196
IPI:IPI00007755.3	Ras-related protein Rab-21	0.187404	0.0114288
IPI:IPI00942979.1	Transketolase	-0.414644	0.0122807
IPI:IPI00006482.1	Isoform Long of Sodium/potassium-transporting ATPase subunit alpha-1	0.242944	0.0124531
IPI:IPI00013683.2	Tubulin beta-3 chain	-0.295273	0.0127617
IPI:IPI00218918.5	Annexin A1	0.267954	0.012983
IPI:IPI00018352.1	Ubiquitin carboxyl-terminal hydrolase isozyme L1	0.374784	0.01303
IPI:IPI00024095.3	Annexin A3	0.399658	0.0135099
IPI:IPI00793199.1	annexin A4	0.317661	0.014001
IPI:IPI00012382.3	U1 small nuclear ribonucleoprotein A	-0.561661	0.0141634
IPI:IPI00413641.7	Aldose reductase	0.388418	0.0148753
IPI:IPI00010349.1	Alkyldihydroxyacetonephosphate synthase, peroxisomal	-0.362314	0.0151978
IPI:IPI00015842.1	Reticulocalbin-1	0.218556	0.0156121
IPI:IPI00295386.7	Carbonyl reductase [NADPH] 1	0.384914	0.0161613
IPI:IPI00465132.4	Coatomer subunit epsilon	-0.446677	0.0164923
IPI:IPI00926851.1	TRAM adaptor with GOLD domain isoform 2	0.511606	0.0166151
IPI:IPI00021926.4	26S protease regulatory subunit 10B	-0.469156	0.0169072
IPI:IPI00909681.1	Serine hydroxymethyltransferase	0.441915	0.0177094
IPI:IPI00016339.4	Ras-related protein Rab-5C	0.25913	0.0177203
IPI:IPI00018398.4	26S protease regulatory subunit 6A	-0.316286	0.0193449
IPI:IPI00219677.4	Putative deoxyribose-phosphate aldolase	-0.333908	0.0199212
IPI:IPI00027252.6	Prohibitin-2	-0.386133	0.0216506
IPI:IPI00182757.10	Isoform 1 of Protein KIAA1967	-0.360322	0.0219351
IPI:IPI00908883.2	cDNA FLJ55002, highly similar to Alpha-centractin	0.271035	0.0221334
IPI:IPI00910732.1	cDNA FLJ56053, highly similar to Serine/threonine-protein phosphatase 2A 65 kDa regulatory subunit A alpha isoform	-0.199687	0.0226436
IPI:IPI00941267.1	cDNA FLJ50998, highly similar to DNA mismatch repair protein Msh2	-0.34927	0.0231189
IPI:IPI00025874.2	Dolichyl-diphosphooligosaccharide--protein glycosyltransferase subunit 1 precursor	-0.321649	0.0237485
IPI:IPI00871418.1	Type II hair keratin 1	-0.152342	0.023937
IPI:IPI00018931.6	Vacuolar protein sorting-associated protein 35	0.365858	0.0244683
IPI:IPI00873286.2	cDNA FLJ55750, highly similar to Eukaryotic translation initiation factor 3 subunit 8	-0.179767	0.0247725
IPI:IPI00296183.8	Aldehyde dehydrogenase, dimeric NADP-preferring	0.267702	0.0270407
IPI:IPI00295400.1	Isoform 1 of Tryptophanyl-tRNA synthetase, cytoplasmic	0.49951	0.0274624
IPI:IPI00010105.1	Eukaryotic translation initiation factor 6	-0.159714	0.0277372
IPI:IPI00784029.4	Isoform 1 of Oxidoreductase HTATIP2	-0.309212	0.0278239
IPI:IPI00375441.2	Isoform 1 of Far upstream element-binding protein 1	0.123584	0.0285245
IPI:IPI00011416.2	Delta(3,5)-Delta(2,4)-dienoyl-CoA isomerase, mitochondrial	0.359052	0.0292862
IPI:IPI00479722.2	Proteasome activator complex subunit 1	0.257725	0.0310199
IPI:IPI00872379.1	36 kDa protein	0.271624	0.0319177
IPI:IPI00645867.2	Isoform 6 of Myoferlin	0.306252	0.0336007
IPI:IPI00186290.6	Elongation factor 2	-0.247622	0.0352898
IPI:IPI00011937.1	Peroxiredoxin-4	0.23855	0.0366878
IPI:IPI00216393.1	Isoform Non-brain of Clathrin light chain A	-0.230179	0.0373188
IPI:IPI00383296.5	Isoform 2 of Heterogeneous nuclear ribonucleoprotein M	-0.323356	0.0385843
IPI:IPI00178440.3	Elongation factor 1-beta	-0.24342	0.039256
IPI:IPI00006092.1	Phosphomannomutase 2	0.308148	0.0433457
IPI:IPI00944640.1	aspartyl/asparaginyl beta-hydroxylase isoform f	0.254606	0.0439448
IPI:IPI00967892.1	cDNA, FLJ92557, highly similar to Homo sapiens thioredoxin reductase 1 (TXNRD1), mRNA	0.264322	0.04398
IPI:IPI00910350.1	cDNA FLJ52068, highly similar to Microtubule-associated protein RP/EB family member 1	0.191278	0.0451389
IPI:IPI00294158.1	Biliverdin reductase A	0.299336	0.0456716
IPI:IPI00292020.3	Spermidine synthase	-0.0981068	0.0459911
IPI:IPI00917753.1	SET nuclear oncogene	0.248743	0.0469647
IPI:IPI00009368.4	Sideroflexin-1	-0.346806	0.0492527
IPI:IPI00794663.1	cDNA FLJ58687, highly similar to Tubulin alpha-4 chain	-0.261689	0.0499129
