# Supplementary material for: Matrix Rigidity Regulates Cancer Cell Growth by Modulating Cellular Metabolism and Protein Synthesis
Source: PLoS One. 2012 May 18;7(5):e37231. doi: 10.1371/journal.pone.0037231 (PMC3356407; doi:10.1371/journal.pone.0037231)
Supplement: Table S4 — List of proteins in mPanc96 cells with statistically significant (p<0.05) differences in H/L ratios following quantile normalization. (XLS) [file pone.0037231.s004.xls]

## Sheet: Significant List mPanc
IPI	Description	H/L Difference	p-value
IPI:IPI00022229.2	Apolipoprotein B-100	0.217622	1.2706e-11
IPI:IPI00555902.1	Isoform 1 of OCIA domain-containing protein 2	1.3561	1.09283e-10
IPI:IPI00004358.4	Glycogen phosphorylase, brain form	0.905627	8.3917e-10
IPI:IPI00964070.1	Uncharacterized protein	0.961847	1.15017e-09
IPI:IPI00645452.1	Tubulin, beta	0.521338	1.41206e-08
IPI:IPI00009104.7	RuvB-like 2	-0.859491	1.4302e-07
IPI:IPI00788942.1	Isoform 2 of RuvB-like 1	-0.380696	5.20212e-07
IPI:IPI00020599.1	Calreticulin	0.300908	3.35068e-06
IPI:IPI00009896.1	Epoxide hydrolase 1	0.999784	5.72283e-06
IPI:IPI00218852.4	Villin-1	0.814689	2.72961e-05
IPI:IPI00025366.4	Citrate synthase, mitochondrial	0.455628	8.05476e-05
IPI:IPI00073602.1	Exosome complex exonuclease MTR3	-0.248581	8.12603e-05
IPI:IPI00029997.1	6-phosphogluconolactonase	-0.223648	8.93763e-05
IPI:IPI00298994.6	Talin-1	-0.533574	9.06119e-05
IPI:IPI00953696.1	Glutathion reductase delta8+9 alternative splicing variant	-0.815517	9.60849e-05
IPI:IPI00295386.7	Carbonyl reductase [NADPH] 1	-0.641588	0.000104543
IPI:IPI00016513.5	Ras-related protein Rab-10	0.189667	0.00014363
IPI:IPI00556514.1	RNA binding motif protein 14 variant (Fragment)	-0.585087	0.000158118
IPI:IPI00848328.1	Similar to Delta(3,5)-Delta(2,4)-dienoyl-CoA isomerase, mitochondrial precursor	-0.531601	0.00016945
IPI:IPI00301323.1	ATP-dependent RNA helicase DDX18	-0.258728	0.000175761
IPI:IPI00177728.3	Isoform 1 of Cytosolic non-specific dipeptidase	-0.414072	0.000422723
IPI:IPI00909530.1	Histone H3	-0.423682	0.00046813
IPI:IPI00908896.2	cDNA FLJ54533, highly similar to Heterogeneous nuclear ribonucleoprotein H	0.198815	0.000664598
IPI:IPI00333619.4	Isoform 1 of Fatty aldehyde dehydrogenase	-0.730105	0.00071123
IPI:IPI00219525.10	6-phosphogluconate dehydrogenase, decarboxylating	-0.637404	0.00079126
IPI:IPI00000874.1	Peroxiredoxin-1	-0.386901	0.000954012
IPI:IPI00909181.1	GrpE protein homolog	-0.501984	0.000975371
IPI:IPI00007928.4	Pre-mRNA-processing-splicing factor 8	-0.168343	0.00113812
IPI:IPI00018262.1	Acidic leucine-rich nuclear phosphoprotein 32 family member C	-0.447616	0.00121256
IPI:IPI00017342.1	Rho-related GTP-binding protein RhoG	0.269265	0.00141824
IPI:IPI00910980.1	IARS protein	0.10338	0.00143081
IPI:IPI00157908.4	Isoform 3 of Apoptosis-inducing factor 1, mitochondrial	-0.256647	0.00149424
IPI:IPI00893013.1	cDNA FLJ55480, highly similar to Exportin-1	-0.512334	0.00243315
IPI:IPI00003482.1	2,4-dienoyl-CoA reductase, mitochondrial	0.429306	0.00364749
IPI:IPI00651660.1	60S ribosomal protein L3 isoform b	-0.503421	0.00372789
IPI:IPI00010796.1	Protein disulfide-isomerase	0.328347	0.00393443
IPI:IPI00639945.1	Protein	-0.607246	0.00444046
IPI:IPI00643041.3	GTP-binding nuclear protein Ran	0.183189	0.00492514
IPI:IPI00006865.3	Vesicle-trafficking protein SEC22b	-0.462884	0.00496147
IPI:IPI00217963.3	Keratin, type I cytoskeletal 16	-0.315822	0.00511823
IPI:IPI00479145.3	Keratin, type I cytoskeletal 19	0.263515	0.00582629
IPI:IPI00479722.2	Proteasome activator complex subunit 1	-0.391167	0.00596622
IPI:IPI00221093.7	40S ribosomal protein S17	-0.422074	0.00609905
IPI:IPI00465248.5	Isoform alpha-enolase of Alpha-enolase	-0.276307	0.00612637
IPI:IPI00465431.8	Galectin-3	-0.268473	0.00699562
IPI:IPI00789324.3	cDNA FLJ60424, highly similar to Junction plakoglobin	0.270253	0.00710882
IPI:IPI00008438.1	40S ribosomal protein S10	-0.351747	0.0081325
IPI:IPI00032851.1	Coatomer subunit zeta-1	-0.552196	0.00898834
IPI:IPI00927407.1	cDNA FLJ59080, highly similar to Heterogeneous nuclear ribonucleoprotein A3	-0.268297	0.01029
IPI:IPI00169383.3	Phosphoglycerate kinase 1	0.263775	0.0108673
IPI:IPI00295857.7	Isoform 1 of Coatomer subunit alpha	-0.526962	0.0113336
IPI:IPI00646304.4	Peptidyl-prolyl cis-trans isomerase B	-0.325218	0.0118718
IPI:IPI00005024.3	Isoform 1 of Myb-binding protein 1A	-0.213323	0.0123474
IPI:IPI00555743.2	Isoform 3 of Apoptosis inhibitor 5	0.25549	0.0124556
IPI:IPI00395674.1	Isoform SM-B of Small nuclear ribonucleoprotein-associated proteins B and B'	0.269394	0.0125089
IPI:IPI00016342.1	Ras-related protein Rab-7a	0.372345	0.0130682
IPI:IPI00004860.2	Isoform Complexed of Arginyl-tRNA synthetase, cytoplasmic	-0.180432	0.0135393
IPI:IPI00021435.3	26S protease regulatory subunit 7	0.208237	0.0145399
IPI:IPI00001159.11	Translational activator GCN1	0.326805	0.0146487
IPI:IPI00011416.2	Delta(3,5)-Delta(2,4)-dienoyl-CoA isomerase, mitochondrial	-0.420919	0.0159764
IPI:IPI00550069.3	Ribonuclease inhibitor	0.193935	0.0164879
IPI:IPI00218200.8	B-cell receptor-associated protein 31	-0.193282	0.0166928
IPI:IPI00007084.3	Calcium-binding mitochondrial carrier protein Aralar2	0.453107	0.0185003
IPI:IPI00008530.1	60S acidic ribosomal protein P0	-0.261387	0.0192645
IPI:IPI00647650.3	cDNA FLJ35809 fis, clone TESTI2006016, highly similar to Eukaryotic translation initiation factor 3 subunit 3	-0.297146	0.0194525
IPI:IPI00163187.10	Fascin	0.239673	0.0201651
IPI:IPI00005537.3	cDNA FLJ60124, highly similar to Mitochondrial dicarboxylate carrier	-0.280916	0.0203236
IPI:IPI00456747.1	ATP synthase, H+ transporting, mitochondrial F0 complex, subunit B1	0.426817	0.0234571
IPI:IPI00908770.1	cDNA FLJ53063, highly similar to Tubulin beta-7 chain	0.318944	0.0239659
IPI:IPI00396370.6	Isoform 1 of Eukaryotic translation initiation factor 3 subunit B	-0.277343	0.0245209
IPI:IPI00105598.3	Proteasome 26S non-ATPase subunit 11 variant (Fragment)	-0.326207	0.0250589
IPI:IPI00783625.2	Isoform 1 of Serpin B5	0.182865	0.0264405
IPI:IPI00008433.4	40S ribosomal protein S5	0.247387	0.0268606
IPI:IPI00798375.2	cDNA FLJ59357, highly similar to Probable ATP-dependent RNA helicase DDX5	-0.226376	0.0270694
IPI:IPI00876962.2	Isoform 2 of Inverted formin-2	0.201525	0.0272103
IPI:IPI00003362.2	HSPA5 protein	-0.251433	0.0282086
IPI:IPI00081836.3	Histone H2A type 1-H	-0.254082	0.0282152
IPI:IPI00217030.10	40S ribosomal protein S4, X isoform	-0.283697	0.0285606
IPI:IPI00291006.2	Malate dehydrogenase, mitochondrial	0.313488	0.0289905
IPI:IPI00216691.5	Profilin-1	-0.202537	0.0296043
IPI:IPI00909681.1	Serine hydroxymethyltransferase	0.310791	0.0309198
IPI:IPI00456969.1	Cytoplasmic dynein 1 heavy chain 1	-0.23752	0.0311106
IPI:IPI00783862.2	Flavin reductase	-0.183016	0.0320345
IPI:IPI00337335.7	Isoform 1 of Myosin-14	0.176649	0.0326297
IPI:IPI00893099.1	Heat shock 70kDa protein 1-like variant	0.070156	0.0326374
IPI:IPI00173589.2	17 kDa protein	-0.234014	0.0329166
IPI:IPI00644108.3	Uncharacterized protein	-0.226154	0.0333305
IPI:IPI00218733.6	Superoxide dismutase [Cu-Zn]	-0.100536	0.0339367
IPI:IPI00873484.1	32 kDa protein	0.152937	0.036114
IPI:IPI00880101.1	Protein	0.0726382	0.0405092
IPI:IPI00917753.1	SET nuclear oncogene	0.21023	0.0405118
IPI:IPI00018534.4	Histone H2B type 1-L	0.695152	0.0417517
IPI:IPI00304612.9	60S ribosomal protein L13a	-0.226279	0.0432356
IPI:IPI00945384.1	Protein	-0.112608	0.0436709
IPI:IPI00027223.2	Isocitrate dehydrogenase [NADP] cytoplasmic	-0.221968	0.0465642
IPI:IPI00013894.1	Stress-induced-phosphoprotein 1	-0.194681	0.0473906
IPI:IPI00789514.1	13 kDa protein	-0.219084	0.0476491
IPI:IPI00009867.3	Keratin, type II cytoskeletal 5	0.344629	0.0490896
IPI:IPI00017672.4	cDNA FLJ25678 fis, clone TST04067, highly similar to PURINE NUCLEOSIDE PHOSPHORYLASE	0.213576	0.0499871
